# Supplementary material for: Parent-of-Origin Effects of the APOB Gene on Adiposity in Young Adults
Source: PLoS Genet. 2015 Oct 9;11(10):e1005573. doi: 10.1371/journal.pgen.1005573 (PMC4599806; doi:10.1371/journal.pgen.1005573)
Supplement: S1 Table — (XLSX) [file pgen.1005573.s002.xlsx]

## Sheet: Sup1 Genes
Table S1. Genes identified in genome-wide association studies as associated with cardio-metabolic traits and phenotypes that are available in JPS
#	Gene	Gene_ID	chr	Location (build GRCh37/hg19)	Associated cardio-metabolic trait or phenotype
1	APOB	338	2	chr2:21224301-21266945	LDL (oxidized),Lipoprotein-associated phospholipase A2 activity and mass,Metabolite levels,Metabolic syndrome,Cardiovascular disease risk factors,HDL cholesterol,LDL cholesterol,Triglycerides,Cholesterol, total,Hypertriglyceridemia,Lipid metabolism phenotypes,Metabolic traits
2	CDKN2A	1029	9	chr9:21967751-21994490	Coronary artery calcification,Platelet counts,Coronary heart disease,Abdominal aortic aneurysm,Type 2 diabetes,Myocardial infarction (early onset),Myocardial infarction
3	CDKN2B	1030	9	chr9:22,008,716-22,008,952	Coronary artery calcification,Fasting glucose-related traits (interaction with BMI),Type 2 diabetes,Ankle-brachial index,Coronary heart disease,Myocardial infarction (early onset),Myocardial infarction
4	FTO	79068	16	chr16:53737875-54148379	Body mass index,Obesity (early onset extreme),Type 2 diabetes,Subcutaneous adipose tissue,Metabolic syndrome,Adiposity,Obesity,Body mass in chronic obstructive pulmonary disease,Obesity (extreme),Waist circumference,Weight,Obesity-related traits
5	GCK	2645	7	chr7:44183870-44229022	Fasting glucose-related traits (interaction with BMI),Metabolic syndrome,Glycated hemoglobin levels,Fasting glucose-related traits,Fasting plasma glucose
6	HNF4A	3172	20	chr20:42,984,441-43,061,485	C-reactive protein,Cholesterol, total,HDL cholesterol
7	IGF1	3479	12	chr12:102,789,645-102,874,378	Fasting insulin-related traits (interaction with BMI),Fasting glucose-related traits
8	IRS1	3667	2	chr2:227596033-227663506	Fasting insulin-related traits (interaction with BMI),Visceral adipose tissue/subcutaneous adipose tissue ratio,Adiponectin levels,Adiposity,HDL cholesterol,Triglycerides,Type 2 diabetes
9	LPL	4023	8	chr8:19796582-19824770	Metabolite levels,Metabolic syndrome,Lipid metabolism phenotypes,Cardiovascular disease risk factors,HDL Cholesterol - Triglycerides (HDLC-TG),Metabolic syndrome (bivariate traits),Triglycerides-Blood Pressure (TG-BP),HDL cholesterol,Triglycerides,Hypertriglyceridemia,Metabolic traits
10	MC4R	4160	18	chr18:58038564-58040001	Body mass index,Obesity (early onset extreme),Obesity and blood pressure,HDL cholesterol,Obesity (extreme),Waist circumference,Obesity,Weight
11	MTHFR	4524	1	chr1:11,845,787-11,866,160	Blood pressure,Atrial fibrillation,Systolic blood pressure,Homocysteine levels
12	POMC	5443	2	chr2:25383722-25391559	Body mass index
13	PPARG	5468	3	chr3:12,328,984-12,475,855	Plasminogen activator inhibitor type 1 levels (PAI-1),Fasting insulin-related traits (interaction with BMI),Type 2 diabetes
14	PSRC1	84722	1	chr1:109,822,176-109,825,808	Coronary heart disease,Progranulin levels,Cholesterol, total,LDL cholesterol,Lipoprotein-associated phospholipase A2 activity and mass,Lipid metabolism phenotypes,Myocardial infarction (early onset)
15	TCF1 (HNF1A)	6927	12	chr12:121,416,549-121,440,314	C-reactive protein,C-reactive protein and white blood cell count,Type 2 diabetes,Cholesterol, total,LDL cholesterol,Type 2 diabetes,Coronary heart disease,LDL cholesterol
16	TCF2	6928	17	chr17:36,046,434-36,105,096	Type 2 diabetes
17	TCF7L2	6934	10	chr10:114,710,009-114,927,436	Type 2 diabetes,Fasting glucose-related traits (interaction with BMI),Fasting insulin-related traits (interaction with BMI),Proinsulin levels,Coronary heart disease,Glycated hemoglobin levels,Fasting glucose-related traits,Two-hour glucose challenge,Type 2 diabetes and other traits
18	TUB	7275	11	chr11:8,040,791-8,127,654	Body mass index
