# Supplementary material for: Parent-of-Origin Effects of the APOB Gene on Adiposity in Young Adults
Source: PLoS Genet. 2015 Oct 9;11(10):e1005573. doi: 10.1371/journal.pgen.1005573 (PMC4599806; doi:10.1371/journal.pgen.1005573)
Supplement: S2 Table — (XLSX) [file pgen.1005573.s003.xlsx]

## Sheet: Sup2GWAS results
Table S2. Search results of the Catalog of Published Genome-Wide Association Studies (http://www.genome.gov/gwastudies/, accessed July 1, 2012) for the selected genes available in JPS
PUBMED ID	First Author	Date	Journal	Disease/Trait	Initial Sample Size	Replication Sample Size	Reported Gene(s)	Strongest SNP-Risk Allele
22693455	Perry JR	2012-05-31	PLoS Genet	Type 2 diabetes	2,112 lean type 2 diabetes cases, 4,123 obese type 2 diabetes cases, 54,412 controls	2,881 lean type 2 diabetes cases, 8,702 obese type 2 diabetes cases, 18,957 controls	FTO	rs9939609-A
22693455	Perry JR	2012-05-31	PLoS Genet	Type 2 diabetes	2,112 lean type 2 diabetes cases, 4,123 obese type 2 diabetes cases, 54,412 controls	2,881 lean type 2 diabetes cases, 8,702 obese type 2 diabetes cases, 18,957 controls	TCF7L2	rs7903146-T
22693455	Perry JR	2012-05-31	PLoS Genet	Type 2 diabetes	2,112 lean type 2 diabetes cases, 4,123 obese type 2 diabetes cases, 54,412 controls	2,881 lean type 2 diabetes cases, 8,702 obese type 2 diabetes cases, 18,957 controls	TCF7L2	rs7903146-T
22581228	Manning AK	2012-05-13	Nat Genet	Fasting glucose-related traits (interaction with BMI)	Up to 58,074 European ancestry individuals	Up tp 38,422 European ancestry individuals	CDKN2B	rs10811661-?
22581228	Manning AK	2012-05-13	Nat Genet	Fasting glucose-related traits (interaction with BMI)	Up to 58,074 European ancestry individuals	Up tp 38,422 European ancestry individuals	GCK	rs4607517-?
22581228	Manning AK	2012-05-13	Nat Genet	Fasting insulin-related traits (interaction with BMI)	Up to 51,750 European ancestry individuals	Up to 33,823 European ancestry individuals	IGF1	rs35747-?
22581228	Manning AK	2012-05-13	Nat Genet	Fasting insulin-related traits (interaction with BMI)	Up to 51,750 European ancestry individuals	Up to 33,823 European ancestry individuals	IRS1	rs2943634-?
22581228	Manning AK	2012-05-13	Nat Genet	Fasting insulin-related traits (interaction with BMI)	Up to 51,750 European ancestry individuals	Up to 33,823 European ancestry individuals	PPARG	rs1801282-?
22581228	Manning AK	2012-05-13	Nat Genet	Fasting glucose-related traits (interaction with BMI)	Up to 58,074 European ancestry individuals	Up tp 38,422 European ancestry individuals	TCF7L2	rs7903146-?
22581228	Manning AK	2012-05-13	Nat Genet	Fasting insulin-related traits (interaction with BMI)	Up to 51,750 European ancestry individuals	Up to 33,823 European ancestry individuals	TCF7L2	rs7903146-?
22589738	Fox CS	2012-05-10	PLoS Genet	Subcutaneous adipose tissue	5,560 European ancestry women and 4,997 European ancestry men	NR	FTO	rs9922619-T
22589738	Fox CS	2012-05-10	PLoS Genet	Subcutaneous adipose tissue	5,560 European ancestry women and 4,997 European ancestry men	NR	FTO	rs1421084-A
22589738	Fox CS	2012-05-10	PLoS Genet	Visceral adipose tissue/subcutaneous adipose tissue ratio	5,560 European ancestry women and 4,997 European ancestry men	NR	IRS1	rs2943640-C
22479202	Dastani Z	2012-03-29	PLoS Genet	Adiponectin levels	29,347 European ancestry individuals, 4,232 African American ancestry individuals, 1,776 Filipino individuals		IRS1	rs925735-G
22399527	Kristiansson K	2012-03-07	Circ Cardiovasc Genet	Metabolic syndrome	2,637 European ancestry cases, 7,927 European ancestry controls	NR	APOB	rs673548-G
22399527	Kristiansson K	2012-03-07	Circ Cardiovasc Genet	Metabolic syndrome	2,637 European ancestry cases, 7,927 European ancestry controls	NR	APOB	rs6711016-C
22399527	Kristiansson K	2012-03-07	Circ Cardiovasc Genet	Metabolic syndrome	2,637 European ancestry cases, 7,927 European ancestry controls	NR	FTO	rs9940128-A
22399527	Kristiansson K	2012-03-07	Circ Cardiovasc Genet	Metabolic syndrome	2,637 European ancestry cases, 7,927 European ancestry controls	NR	GCK	rs3757840-A
22399527	Kristiansson K	2012-03-07	Circ Cardiovasc Genet	Metabolic syndrome	2,637 European ancestry cases, 7,927 European ancestry controls	NR	LPL	rs268-G
22399527	Kristiansson K	2012-03-07	Circ Cardiovasc Genet	Metabolic syndrome	2,637 European ancestry cases, 7,927 European ancestry controls	NR	LPL	rs7841189-C
22293688	Huang J	2012-02-01	Eur J Hum Genet	Type 2 diabetes	16,179 European ancestry individuals	NR	CDKN2B	rs7018475-?
22286219	Kettunen J	2012-01-29	Nat Genet	Lipid metabolism phenotypes	8,330 European ancestry individuals	NR	LPL	rs115849089-?
22199011	Murabito JM	2011-12-23	Circ Cardiovasc Genet	Ankle-brachial index	41,692 European ancestry individuals	16,717 European ancestry individuals	CDKN2B	rs10757269-G
22144573	O'Donnell CJ	2011-12-05	Circulation	Coronary artery calcification	9,961 European ancestry individuals	6,032 European ancestry individuals	CDKN2B	rs1333049-C
22139419	Gieger C	2011-11-30	Nature	Platelet counts	48,666 individuals of European ancestry	Up to 18,838 individuals of European ancestry	CDKN2A	rs3731211-A
22101970	Kho AN	2011-11-19	J Am Med Inform Assoc	Type 2 diabetes	2,413 European ancestry cases, 810 African American cases, 2,392 European ancestry controls, 873 African American controls	NR	TCF7L2	rs7903146-T
22013104	Melka MG	2011-10-19	J Clin Endocrinol Metab	Obesity and blood pressure	598 European ancestry adolescent individuals	NR	MC4R	rs17773430-?
21943158	Middelberg RP	2011-09-24	BMC Med Genet	Cardiovascular disease risk factors	11,683 individuals	NR	APOB	rs10199768-T
21943158	Middelberg RP	2011-09-24	BMC Med Genet	Cardiovascular disease risk factors	11,683 individuals	NR	LPL	rs17091905-A
21943158	Middelberg RP	2011-09-24	BMC Med Genet	Cardiovascular disease risk factors	11,683 individuals	NR	LPL	rs17091905-A
21909110	Wain LV	2011-09-11	Nat Genet	Blood pressure	74,064 European ancestry individuals	48,607 European ancestry individuals	MTHFR, NPPB	rs17367504-G
21873549	Strawbridge RJ	2011-08-26	Diabetes	Proinsulin levels	10,701 European ancestry nondiabetic adults	16,378 European ancestry nondiabetic adults	TCF7L2	rs7903146-T
21706003	Kilpelainen TO	2011-06-26	Nat Genet	Adiposity	29,069 European ancestry individuals, 7,557 Asian Indian ancestry individuals	39,576 European ancestry individuals	FTO	rs8050136-C
21706003	Kilpelainen TO	2011-06-26	Nat Genet	Adiposity	29,069 European ancestry individuals, 7,557 Asian Indian ancestry individuals	39,576 European ancestry individuals	IRS1	rs2943650-T
21647738	Wu Y	2011-06-07	Inflammation	C-reactive protein	1,709 South Asia ancestry women	NR	HNF1A	rs7305618-T
21626137	Slavin TP	2011-05-28	Hum Genet	Coronary heart disease	~2,000 European ancestry cases, ~3,000 European ancestry controls	NR	CDKN2B, CDKN2A	2-SNP haplotype-4
21626137	Slavin TP	2011-05-28	Hum Genet	Coronary heart disease	~2,000 European ancestry cases, ~3,000 European ancestry controls	NR	CDKN2B, CDKN2A	2-SNP haplotype-4
21573907	Parra EJ	2011-05-15	Diabetologia	Type 2 diabetes	1,804 Hispanic ancestry cases, 780 Hispanic ancestry controls	European ancestry individuals (NR)	HNF1A	rs7305618-C
21552555	Wang K	2011-04-28	PLoS One	Obesity	520 European ancestry cases, 540 European ancestry controls	1,196 non-Hispanic Caucasian individuals	FTO	rs17817449-?
21386085	Kraja AT	2011-03-08	Diabetes	HDL Cholesterol - Triglycerides (HDLC-TG)	22,161 European ancestry individuals	NR	LPL	rs13702-A
21386085	Kraja AT	2011-03-08	Diabetes	Metabolic syndrome	22,161 European ancestry individuals	NR	LPL	rs295-A
21386085	Kraja AT	2011-03-08	Diabetes	Metabolic syndrome (bivariate traits)	22,161 European ancestry individuals	NR	LPL	rs1441756-G
21386085	Kraja AT	2011-03-08	Diabetes	Metabolic syndrome (bivariate traits)	22,161 European ancestry individuals	NR	LPL	rs301-C
21386085	Kraja AT	2011-03-08	Diabetes	Metabolic syndrome (bivariate traits)	22,161 European ancestry individuals	NR	LPL	rs2197089-C
21386085	Kraja AT	2011-03-08	Diabetes	Triglycerides-Blood Pressure (TG-BP)	22,161 European ancestry individuals	NR	LPL	rs15285-A
21378990	Schunkert H	2011-03-06	Nat Genet	Coronary heart disease	22,233 European ancestry cases, 64,762 European ancestry controls	28,834 cases, 27,674 controls, 2,115 individuals.	CDKN2A, CDKN2B	rs4977574-G
21378990	Schunkert H	2011-03-06	Nat Genet	Coronary heart disease	22,233 European ancestry cases, 64,762 European ancestry controls	28,834 cases, 27,674 controls, 2,115 individuals.	CDKN2A, CDKN2B	rs4977574-G
21378988	The Coronary Artery Disease (C4D) Genetics Consortium	2011-03-06	Nat Genet	Coronary heart disease	8,424 European ancestry cases, 7,268 European ancestry controls, 6,996 South Asian cases, 7,794 South Asian controls	18,049 European ancestry cases, 16,357 European ancestry controls, 3,359 South Asian cases, 2,828 South Asian controls	CELSR2, PSRC1, SORT1	rs646776-T
21300955	Dehghan A	2011-02-07	Circulation	C-reactive protein	66,185 European ancestry individuals	16,540 European ancestry individuals	HNF4A	rs1800961-C
21300955	Dehghan A	2011-02-07	Circulation	C-reactive protein	66,185 European ancestry individuals	16,540 European ancestry individuals	HNF1A	rs1183910-G
21196492	Okada Y	2010-12-31	Hum Mol Genet	C-reactive protein	10,112 Japanese individuals	2,742 Japanese individuals	HNF1A	rs7310409-G
21087763	Carrasquillo MM	2010-12-10	Am J Hum Genet	Progranulin levels	533 non-Hispanic white controls	508 non-Hispanic white controls	SORT1,CELSR2,PSRC1	rs646776-G
21059979	Shen H	2010-11-08	Arch Intern Med	LDL cholesterol	841 Old Order Amish individuals	663 Old Order Amish inidividuals	APOB	rs4971516-?
21059979	Shen H	2010-11-08	Arch Intern Med	LDL cholesterol	841 Old Order Amish individuals	663 Old Order Amish inidividuals	APOB	rs4971516-?
21037115	Wan ES	2010-10-29	Am J Respir Cell Mol Biol	Body mass in chronic obstructive pulmonary disease	2,272 Caucasian individuals, 933 Norwegian individuals	502 non-Hispanic whites	FTO	rs8050136-A
20935630	Speliotes EK	2010-10-10	Nat Genet	Body mass index	Up to 123,865 European ancestry individuals	Up to 125,931 European ancestry individuals	FTO	rs1558902-A
20935630	Speliotes EK	2010-10-10	Nat Genet	Body mass index	Up to 123,865 European ancestry individuals	Up to 125,931 European ancestry individuals	MC4R	rs571312-A
20935630	Speliotes EK	2010-10-10	Nat Genet	Body mass index	Up to 123,865 European ancestry individuals	Up to 125,931 European ancestry individuals	RBJ, ADCY3, POMC	rs713586-C
20935630	Speliotes EK	2010-10-10	Nat Genet	Body mass index	Up to 123,865 European ancestry individuals	Up to 125,931 European ancestry individuals	RPL27A, TUB	rs4929949-C
20864672	Waterworth DM	2010-09-23	Arterioscler Thromb Vasc Biol	HDL cholesterol	up to 17,243 white European descent individuals	up to 37,774 white European descent individuals, up to 9,665 Indian Asian individuals	APOB	rs11902417-G
20864672	Waterworth DM	2010-09-23	Arterioscler Thromb Vasc Biol	LDL cholesterol	up to 17,243 white European descent individuals	up to 37,774 white European descent individuals, up to 9,665 Indian Asian individuals	APOB	rs515135-A
20864672	Waterworth DM	2010-09-23	Arterioscler Thromb Vasc Biol	Triglycerides	up to 17,243 white European descent individuals	up to 37,774 white European descent individuals, up to 9,665 Indian Asian individuals	APOB	rs6544366-T
20864672	Waterworth DM	2010-09-23	Arterioscler Thromb Vasc Biol	HDL cholesterol	up to 17,243 white European descent individuals	up to 37,774 white European descent individuals, up to 9,665 Indian Asian individuals	LPL	rs325-T
20864672	Waterworth DM	2010-09-23	Arterioscler Thromb Vasc Biol	Triglycerides	up to 17,243 white European descent individuals	up to 37,774 white European descent individuals, up to 9,665 Indian Asian individuals	LPL	rs10105606-C
20858683	Soranzo N	2010-09-21	Diabetes	Glycated hemoglobin levels	up to 46,368 European ancestry individuals	NR	GCK	rs1799884-T
20849430	Franklin CS	2010-09-16	Ann Hum Genet	Glycated hemoglobin levels	1,782 non-diabetic Scottish and Croatian individuals	NR	TCF7L2	rs7903146-C
20686565	Teslovich TM	2010-08-05	Nature	Cholesterol, total	Up to 100,184 European descent individuals		APOB	rs1367117-A
20686565	Teslovich TM	2010-08-05	Nature	HDL cholesterol	99,900 European descent individuals		APOB	rs1042034-C
20686565	Teslovich TM	2010-08-05	Nature	LDL cholesterol	Up to 95,454 European descent individuals		APOB	rs1367117-A
20686565	Teslovich TM	2010-08-05	Nature	Triglycerides	Up to 96,598 European descent individuals		APOB	rs1042034-C
20686565	Teslovich TM	2010-08-05	Nature	Cholesterol, total	Up to 100,184 European descent individuals		HNF4A	rs1800961-T
20686565	Teslovich TM	2010-08-05	Nature	HDL cholesterol	99,900 European descent individuals		HNF4A	rs1800961-T
20686565	Teslovich TM	2010-08-05	Nature	HDL cholesterol	99,900 European descent individuals		IRS1	rs2972146-C
20686565	Teslovich TM	2010-08-05	Nature	Triglycerides	Up to 96,598 European descent individuals		IRS1	rs2972146-C
20686565	Teslovich TM	2010-08-05	Nature	HDL cholesterol	99,900 European descent individuals		LPL	rs12678919-G
20686565	Teslovich TM	2010-08-05	Nature	Triglycerides	Up to 96,598 European descent individuals		LPL	rs12678919-G
20686565	Teslovich TM	2010-08-05	Nature	HDL cholesterol	99,900 European descent individuals		RPS3A,MC4R	rs12967135-A
20686565	Teslovich TM	2010-08-05	Nature	Cholesterol, total	Up to 100,184 European descent individuals		CELSR2,PSRC1,SORT1	rs629301-G
20686565	Teslovich TM	2010-08-05	Nature	LDL cholesterol	Up to 95,454 European descent individuals		CELSR2,PSRC1,SORT1	rs629301-G
20686565	Teslovich TM	2010-08-05	Nature	Cholesterol, total	Up to 100,184 European descent individuals		HNF1A	rs1169288-C
20686565	Teslovich TM	2010-08-05	Nature	LDL cholesterol	Up to 95,454 European descent individuals		HNF1A	rs1169288-C
20657596	Johansen CT	2010-07-25	Nat Genet	Hypertriglyceridemia	463 European ancestry cases, 1,197 European ancestry controls	NR	APOB	rs4635554-G
20657596	Johansen CT	2010-07-25	Nat Genet	Hypertriglyceridemia	463 European ancestry cases, 1,197 European ancestry controls	NR	LPL	rs7016880-?
20622881	Gretarsdottir S	2010-07-11	Nat Genet	Abdominal aortic aneurysm	452 Icelandic cases, 27,712 Icelandic controls, 840 Dutch cases, 2,791 Dutch controls	7,451 European ancestry cases, 3,267 European ancestry controls	CDKN2A,CKDN2B	rs2383207-G
20581827	Voight BF	2010-06-27	Nat Genet	Type 2 diabetes	8,130 European ancestry cases, 38,987 European ancestry controls	Up to 34,412 European ancestry cases, 59,925 European ancestry controls	CDKN2A,CDKN2B	rs10965250-G
20581827	Voight BF	2010-06-27	Nat Genet	Type 2 diabetes	8,130 European ancestry cases, 38,987 European ancestry controls	Up to 34,412 European ancestry cases, 59,925 European ancestry controls	CDKN2A,CDKN2B	rs10965250-G
20581827	Voight BF	2010-06-27	Nat Genet	Type 2 diabetes	8,130 European ancestry cases, 38,987 European ancestry controls	Up to 34,412 European ancestry cases, 59,925 European ancestry controls	FTO	rs11642841-A
20581827	Voight BF	2010-06-27	Nat Genet	Type 2 diabetes	8,130 European ancestry cases, 38,987 European ancestry controls	Up to 34,412 European ancestry cases, 59,925 European ancestry controls	IRS1	rs7578326-A
20581827	Voight BF	2010-06-27	Nat Genet	Type 2 diabetes	8,130 European ancestry cases, 38,987 European ancestry controls	Up to 34,412 European ancestry cases, 59,925 European ancestry controls	PPARG	rs13081389-A
20581827	Voight BF	2010-06-27	Nat Genet	Type 2 diabetes	8,130 European ancestry cases, 38,987 European ancestry controls	Up to 34,412 European ancestry cases, 59,925 European ancestry controls	HNF1B,TCF2	rs4430796-G
20581827	Voight BF	2010-06-27	Nat Genet	Type 2 diabetes	8,130 European ancestry cases, 38,987 European ancestry controls	Up to 34,412 European ancestry cases, 59,925 European ancestry controls	TCF7L2	rs7903146-T
20581827	Voight BF	2010-06-27	Nat Genet	Type 2 diabetes	8,130 European ancestry cases, 38,987 European ancestry controls	Up to 34,412 European ancestry cases, 59,925 European ancestry controls	HNF1A	rs7957197-T
20442857	Suchindran S	2010-04-29	PLoS Genet	Lipoprotein-associated phospholipase A2 activity and mass	6,668 Caucasian individuals	NR	PSRC1	rs599839-G
20081858	Dupuis J	2010-01-17	Nat Genet	Fasting glucose-related traits	up to 46,186 European descent individuals	up to 76,558 European ancestry individuals	GCK	rs4607517-A
20081858	Dupuis J	2010-01-17	Nat Genet	Fasting glucose-related traits	up to 46,186 European descent individuals	up to 76,558 European ancestry individuals	GCK	rs4607517-A
20081858	Dupuis J	2010-01-17	Nat Genet	Fasting glucose-related traits	up to 46,186 European descent individuals	up to 76,558 European ancestry individuals	IGF1	rs35767-G
20081858	Dupuis J	2010-01-17	Nat Genet	Fasting glucose-related traits	up to 46,186 European descent individuals	up to 76,558 European ancestry individuals	IGF1	rs35767-G
20081858	Dupuis J	2010-01-17	Nat Genet	Fasting glucose-related traits	up to 46,186 European descent individuals	up to 76,558 European ancestry individuals	TCF7L2	rs4506565-T
20081857	Saxena R	2010-01-17	Nat Genet	Two-hour glucose challenge	15,234 European individuals	up to 30,620 European individuals	TCF7L2	rs12243326-C
19936222	Chasman DI	2009-11-20	PLoS Genet	Lipid metabolism phenotypes	Up to 17,296 European ancestry women	Up to 2,700 individuals, Up to 2,000 European ancestry cardiovascular heart disease cases and controls	APOB	rs506585-?
19936222	Chasman DI	2009-11-20	PLoS Genet	Lipid metabolism phenotypes	Up to 17,296 European ancestry women	Up to 2,700 individuals, Up to 2,000 European ancestry cardiovascular heart disease cases and controls	APOB	rs506585-?
19936222	Chasman DI	2009-11-20	PLoS Genet	Lipid metabolism phenotypes	Up to 17,296 European ancestry women	Up to 2,700 individuals, Up to 2,000 European ancestry cardiovascular heart disease cases and controls	APOB	rs1367117-?
19936222	Chasman DI	2009-11-20	PLoS Genet	Lipid metabolism phenotypes	Up to 17,296 European ancestry women	Up to 2,700 individuals, Up to 2,000 European ancestry cardiovascular heart disease cases and controls	APOB	rs1367117-?
19936222	Chasman DI	2009-11-20	PLoS Genet	Lipid metabolism phenotypes	Up to 17,296 European ancestry women	Up to 2,700 individuals, Up to 2,000 European ancestry cardiovascular heart disease cases and controls	APOB	rs312985-?
19936222	Chasman DI	2009-11-20	PLoS Genet	Lipid metabolism phenotypes	Up to 17,296 European ancestry women	Up to 2,700 individuals, Up to 2,000 European ancestry cardiovascular heart disease cases and controls	APOB	rs506585-?
19936222	Chasman DI	2009-11-20	PLoS Genet	Lipid metabolism phenotypes	Up to 17,296 European ancestry women	Up to 2,700 individuals, Up to 2,000 European ancestry cardiovascular heart disease cases and controls	APOB	rs676210-?
19936222	Chasman DI	2009-11-20	PLoS Genet	Lipid metabolism phenotypes	Up to 17,296 European ancestry women	Up to 2,700 individuals, Up to 2,000 European ancestry cardiovascular heart disease cases and controls	APOB	rs673548-?
19936222	Chasman DI	2009-11-20	PLoS Genet	Lipid metabolism phenotypes	Up to 17,296 European ancestry women	Up to 2,700 individuals, Up to 2,000 European ancestry cardiovascular heart disease cases and controls	APOB	rs6754295-?
19936222	Chasman DI	2009-11-20	PLoS Genet	Lipid metabolism phenotypes	Up to 17,296 European ancestry women	Up to 2,700 individuals, Up to 2,000 European ancestry cardiovascular heart disease cases and controls	APOB	rs676210-?
19936222	Chasman DI	2009-11-20	PLoS Genet	Lipid metabolism phenotypes	Up to 17,296 European ancestry women	Up to 2,700 individuals, Up to 2,000 European ancestry cardiovascular heart disease cases and controls	APOB	rs673548-?
19936222	Chasman DI	2009-11-20	PLoS Genet	Lipid metabolism phenotypes	Up to 17,296 European ancestry women	Up to 2,700 individuals, Up to 2,000 European ancestry cardiovascular heart disease cases and controls	APOB	rs676210-?
19936222	Chasman DI	2009-11-20	PLoS Genet	Lipid metabolism phenotypes	Up to 17,296 European ancestry women	Up to 2,700 individuals, Up to 2,000 European ancestry cardiovascular heart disease cases and controls	LPL	rs331-?
19936222	Chasman DI	2009-11-20	PLoS Genet	Lipid metabolism phenotypes	Up to 17,296 European ancestry women	Up to 2,700 individuals, Up to 2,000 European ancestry cardiovascular heart disease cases and controls	LPL	rs331-?
19936222	Chasman DI	2009-11-20	PLoS Genet	Lipid metabolism phenotypes	Up to 17,296 European ancestry women	Up to 2,700 individuals, Up to 2,000 European ancestry cardiovascular heart disease cases and controls	LPL	rs331-?
19936222	Chasman DI	2009-11-20	PLoS Genet	Lipid metabolism phenotypes	Up to 17,296 European ancestry women	Up to 2,700 individuals, Up to 2,000 European ancestry cardiovascular heart disease cases and controls	LPL	rs331-?
19936222	Chasman DI	2009-11-20	PLoS Genet	Lipid metabolism phenotypes	Up to 17,296 European ancestry women	Up to 2,700 individuals, Up to 2,000 European ancestry cardiovascular heart disease cases and controls	LPL	rs1059611-?
19936222	Chasman DI	2009-11-20	PLoS Genet	Lipid metabolism phenotypes	Up to 17,296 European ancestry women	Up to 2,700 individuals, Up to 2,000 European ancestry cardiovascular heart disease cases and controls	LPL	rs1059611-?
19936222	Chasman DI	2009-11-20	PLoS Genet	Lipid metabolism phenotypes	Up to 17,296 European ancestry women	Up to 2,700 individuals, Up to 2,000 European ancestry cardiovascular heart disease cases and controls	CELSR2,PSRC1,SPRT1	rs646776-?
19936222	Chasman DI	2009-11-20	PLoS Genet	Lipid metabolism phenotypes	Up to 17,296 European ancestry women	Up to 2,700 individuals, Up to 2,000 European ancestry cardiovascular heart disease cases and controls	CELSR2,PSRC1,SPRT1	rs646776-?
19936222	Chasman DI	2009-11-20	PLoS Genet	Lipid metabolism phenotypes	Up to 17,296 European ancestry women	Up to 2,700 individuals, Up to 2,000 European ancestry cardiovascular heart disease cases and controls	CELSR2,PSRC1,SPRT1	rs646776-?
19936222	Chasman DI	2009-11-20	PLoS Genet	Lipid metabolism phenotypes	Up to 17,296 European ancestry women	Up to 2,700 individuals, Up to 2,000 European ancestry cardiovascular heart disease cases and controls	CELSR2,PSRC1,SPRT1	rs646776-?
19734900	Rung J	2009-09-06	Nat Genet	Type 2 diabetes and other traits	679 French cases, 697 French controls	5,579 European cases, 7,096 European controls	LOC64673, IRS1	rs2943641-C
19734900	Rung J	2009-09-06	Nat Genet	Type 2 diabetes and other traits	679 French cases, 697 French controls	5,579 European cases, 7,096 European controls	TCF7L2	rs7903146-T
19597492	Benjamin EJ	2009-07-13	Nat Genet	Atrial fibrillation	3,413 cases, 37,105 referents	2,145 cases, 4,073 controls	MTHFR, NPPA	rs17375901-T
19567438	Elliott P	2009-07-01	JAMA	C-reactive protein	17,967 European ancestry and Asian Indian men and women	13,615 European ancestry and Asian Indian men and women	HNF1A	rs1183910-T
19557197	Heard-Costa NL	2009-06-26	PLoS Genet	Waist circumference	31,373 European ancestry individuals	38,641 European ancestry individuals	FTO	rs1558902-?
19557197	Heard-Costa NL	2009-06-26	PLoS Genet	Waist circumference	31,373 European ancestry individuals	38,641 European ancestry individuals	MC4R	rs489693-?
19553259	Cotsapas C	2009-06-24	Hum Mol Genet	Obesity (extreme)	775 European ancestry cases, 3,197 European ancestry controls	NR	FTO	rs9941349-T
19430483	Newton-Cheh C	2009-05-10	Nat Genet	Systolic blood pressure	34,433 individuals	Up to 100,347 white individuals, up to 12,889 Indian Asian individuals	MTHFR, NPPA, CLCN6, NPPB, AGTRAP	rs17367504-G
20031578	Pare G	2009-04-01	Circ Cardiovasc Genet	Homocysteine levels	13,974 European ancestry females	840 European ancestry females	MTHFR	rs1801133-A
19198609	Kathiresan S	2009-02-08	Nat Genet	Myocardial infarction (early onset)	2,967 cases, 3,075 controls	9,746 cases, 9,746 controls	CDKN2A, CDKN2B	rs4977574-G
19198609	Kathiresan S	2009-02-08	Nat Genet	Myocardial infarction (early onset)	2,967 cases, 3,075 controls	9,746 cases, 9,746 controls	CDKN2A, CDKN2B	rs4977574-G
19198609	Kathiresan S	2009-02-08	Nat Genet	Myocardial infarction (early onset)	2,967 cases, 3,075 controls	9,746 cases, 9,746 controls	CELSR2, PSRC1, SORT1	rs646776-T
19198612	Erdmann J	2009-02-08	Nat Genet	Coronary heart disease	6,990 cases, 8,955 controls	12,417 cases, 12,411 controls	HNF1A,C12orf43	rs2259816-T
19151714	Meyre D	2009-01-18	Nat Genet	Obesity	695 obese adults, 685 obese children, 731 lean adults, 685 lean children	1,171 obese adults, 896 obese children, 1,114 lean adults, 1,297 lean children, 4,417 adults, 5,291 children	FTO	rs1421085-C
19151714	Meyre D	2009-01-18	Nat Genet	Obesity	695 obese adults, 685 obese children, 731 lean adults, 685 lean children	1,171 obese adults, 896 obese children, 1,114 lean adults, 1,297 lean children, 4,417 adults, 5,291 children	MC4R	rs17782313-C
19096518	Pare G	2008-12-19	PLoS Genet	Glycated hemoglobin levels	14,618 European ancestry women	455 European ancestry men and women	GCK	rs730497-A
19079260	Thorleifsson G	2008-12-14	Nat Genet	Body mass index	80,969 individuals	11,036 individuals	FTO	rs6499640-A
19079260	Thorleifsson G	2008-12-14	Nat Genet	Body mass index	80,969 individuals	11,036 individuals	FTO	rs8050136-A
19079260	Thorleifsson G	2008-12-14	Nat Genet	Weight	80,969 individuals	11,036 individuals	FTO	rs6499640-A
19079260	Thorleifsson G	2008-12-14	Nat Genet	Weight	80,969 individuals	11,036 individuals	FTO	rs8050136-A
19079261	Willer CJ	2008-12-14	Nat Genet	Body mass index	32,387 individuals	59,092 individuals	FTO	rs9939609-A
19079260	Thorleifsson G	2008-12-14	Nat Genet	Body mass index	80,969 individuals	11,036 individuals	MC4R	rs12970134-A
19079260	Thorleifsson G	2008-12-14	Nat Genet	Weight	80,969 individuals	11,036 individuals	MC4R	rs12970134-A
19079261	Willer CJ	2008-12-14	Nat Genet	Body mass index	32,387 individuals	59,092 individuals	MC4R	rs17782313-C
19060911	Aulchenko YS	2008-12-07	Nat Genet	Cholesterol, total	22,562 individuals	NR	APOB	rs693-G
19060911	Aulchenko YS	2008-12-07	Nat Genet	HDL cholesterol	21,412 individuals	NR	APOB	rs6754295-C
19060911	Aulchenko YS	2008-12-07	Nat Genet	LDL cholesterol	17,797 individuals	NR	APOB	rs693-G
19060911	Aulchenko YS	2008-12-07	Nat Genet	Triglycerides	17,815 individuals	NR	APOB	rs6754295-C
19060906	Kathiresan S	2008-12-07	Nat Genet	LDL cholesterol	19,840 individuals	Up to 20,623 individuals	APOB	rs515135-T
19060906	Kathiresan S	2008-12-07	Nat Genet	Triglycerides	19,840 individuals	Up to 20,623 individuals	APOB	rs7557067-G
19060910	Sabatti C	2008-12-07	Nat Genet	LDL cholesterol	4,763 individuals	NR	APOB	rs693-A
19060910	Sabatti C	2008-12-07	Nat Genet	Metabolic traits	4,763 individuals	NR	APOB	rs673548-A
19060906	Kathiresan S	2008-12-07	Nat Genet	HDL cholesterol	19,840 individuals	Up to 20,623 individuals	HNF4A	rs1800961-T
19060911	Aulchenko YS	2008-12-07	Nat Genet	HDL cholesterol	21,412 individuals	NR	LPL	rs2083637-G
19060911	Aulchenko YS	2008-12-07	Nat Genet	Triglycerides	17,815 individuals	NR	LPL	rs10096633-G
19060906	Kathiresan S	2008-12-07	Nat Genet	HDL cholesterol	19,840 individuals	Up to 20,623 individuals	LPL	rs12678919-G
19060906	Kathiresan S	2008-12-07	Nat Genet	Triglycerides	19,840 individuals	Up to 20,623 individuals	LPL	rs12678919-G
19060910	Sabatti C	2008-12-07	Nat Genet	Metabolic traits	4,763 individuals	NR	LPL	rs10096633-A
19060906	Kathiresan S	2008-12-07	Nat Genet	LDL cholesterol	19,840 individuals	Up to 20,623 individuals	CELSR2, PSRC1, SORT1	rs12740374-T
19060910	Sabatti C	2008-12-07	Nat Genet	LDL cholesterol	4,763 individuals	NR	CELSR2, PSRC1, SORT1	rs646776-G
19060906	Kathiresan S	2008-12-07	Nat Genet	LDL cholesterol	19,840 individuals	Up to 20,623 individuals	HNF1A	rs2650000-A
19056611	Timpson NJ	2008-12-03	Diabetes	Type 2 diabetes	1,924 cases, 2,938 controls	3,757 cases, 5,346 controls	CDKN2B	rs10811661-?
19056611	Timpson NJ	2008-12-03	Diabetes	Type 2 diabetes	1,924 cases, 2,938 controls	3,757 cases, 5,346 controls	FTO	rs8050136-?
19056611	Timpson NJ	2008-12-03	Diabetes	Type 2 diabetes	1,924 cases, 2,938 controls	3,757 cases, 5,346 controls	TCF7L2	rs7903146-?
19056611	Timpson NJ	2008-12-03	Diabetes	Type 2 diabetes	1,924 cases, 2,938 controls	3,757 cases, 5,346 controls	TCF7L2	rs7903146-?
19060907	Prokopenko I	2008-12-01	Nat Genet	Fasting plasma glucose	35,812 individuals	NR	GCK	rs4607517-A
20031538	Heid IM	2008-10-01	Circ Cardiovasc Genet	HDL cholesterol	Up to 4,274 European ancestry individuals	Up to 15,873 European ancestry individuals	LPL	rs17482753-T
18454148	Loos RJ	2008-05-04	Nat Genet	Body mass index	16,876 individuals	60,352 individuals	FTO	rs1121980-?
18454148	Loos RJ	2008-05-04	Nat Genet	Body mass index	16,876 individuals	60,352 individuals	MC4R	rs17782313-C
18439552	Reiner AP	2008-04-24	Am J Hum Genet	C-reactive protein	909 individuals	5,106 individuals	HNF1A	rs1169310-A
18439548	Ridker PM	2008-04-24	Am J Hum Genet	C-reactive protein	6,345 women	NR	HNF1A	rs7310409-A
18372903	Zeggini E	2008-03-30	Nat Genet	Type 2 diabetes	4,549 cases,_x000D_ 5,579 controls	24,194 cases,_x000D_ 55,598 controls	CDKN2A,CDKN2B	rs7020996-C
18372903	Zeggini E	2008-03-30	Nat Genet	Type 2 diabetes	4,549 cases,_x000D_ 5,579 controls	24,194 cases,_x000D_ 55,598 controls	CDKN2A,CDKN2B	rs7020996-C
18372903	Zeggini E	2008-03-30	Nat Genet	Type 2 diabetes	4,549 cases,_x000D_ 5,579 controls	24,194 cases,_x000D_ 55,598 controls	FTO	rs8050136-A
18372903	Zeggini E	2008-03-30	Nat Genet	Type 2 diabetes	4,549 cases,_x000D_ 5,579 controls	24,194 cases,_x000D_ 55,598 controls	SYN2, PPARG	rs17036101-G
18372903	Zeggini E	2008-03-30	Nat Genet	Type 2 diabetes	4,549 cases,_x000D_ 5,579 controls	24,194 cases,_x000D_ 55,598 controls	TCF7L2	rs7903146-T
18262040	Sandhu MS	2008-02-09	Lancet	LDL cholesterol	11,685 individuals	5,036 individuals	APOB	rs562338-T
18262040	Sandhu MS	2008-02-09	Lancet	LDL cholesterol	11,685 individuals	5,036 individuals	CELSR2,PSRC1	rs599839-G
18193044	Kathiresan S	2008-01-13	Nat Genet	LDL cholesterol	2,758 individuals	18,544 individuals	APOB	rs693-A
18193044	Kathiresan S	2008-01-13	Nat Genet	Triglycerides	2,758 individuals	18,544 individuals	APOB	rs693-A
18193043	Willer CJ	2008-01-13	Nat Genet	LDL cholesterol	8,589 individuals	7,440-10,783 individuals	APOB	rs562338-G
18193044	Kathiresan S	2008-01-13	Nat Genet	HDL cholesterol	2,758 individuals	18,544 individuals	LPL	rs328-G
18193044	Kathiresan S	2008-01-13	Nat Genet	Triglycerides	2,758 individuals	18,544 individuals	LPL	rs328-G
18193046	Kooner JS	2008-01-13	Nat Genet	Triglycerides	2,011 individuals	10,536 individuals	LPL, C8orf35, SLC18A1	rs326-A
18193043	Willer CJ	2008-01-13	Nat Genet	HDL cholesterol	8,656 individuals	11,399 individuals	LPL	rs10503669-A
18193043	Willer CJ	2008-01-13	Nat Genet	Triglycerides	8,684 individuals	5,312-9,707 individuals	LPL	rs10503669-C
18193044	Kathiresan S	2008-01-13	Nat Genet	LDL cholesterol	2,758 individuals	18,544 individuals	CELSR2,PSRC1,SORT1	rs646776-C
18193043	Willer CJ	2008-01-13	Nat Genet	LDL cholesterol	8,589 individuals	7,440-10,783 individuals	CELSR2,PSRC1,SORT1	rs599839-A
18179892	Wallace C	2008-01-10	Am J Hum Genet	LDL cholesterol	1,955 hypertensive individuals	2,033 individuals in 519 families; _x000D_ 1,461 twins (1/pair selected randomly)	CELSR2,PSRC1	rs599839-G
18159244	Hinney A	2007-12-26	PLoS One	Obesity (early onset extreme)	487 young cases,_x000D_ 442 controls	2,269 individuals in 644 families	FTO	rs1121980-T
17658951	Scuteri A	2007-07-20	PLoS Genet	Obesity-related traits	4,741 individuals	3,205 individuals	FTO	rs9930506-A
17658951	Scuteri A	2007-07-20	PLoS Genet	Obesity-related traits	4,741 individuals	3,205 individuals	FTO	rs9930506-A
17658951	Scuteri A	2007-07-20	PLoS Genet	Obesity-related traits	4,741 individuals	3,205 individuals	FTO	rs9930506-A
17634449	Samani NJ	2007-07-18	N Engl J Med	Coronary heart disease	1,926 cases,_x000D_ 2,938 controls	875 cases,_x000D_ 1,644 controls	PSRC1	rs599839-A
17668382	Salonen JT	2007-06-26	Am J Hum Genet	Type 2 diabetes	500 cases,_x000D_ 497 controls	2,573 cases,_x000D_ 2,776 controls	TCF7L2	rs7903146-A
17554300	WTCCC	2007-06-07	Nature	Coronary heart disease	1,926 cases,_x000D_ 2,938 controls	(see Samani 2007)	CDKN2A,CDKN2B	rs1333049-C
17554300	WTCCC	2007-06-07	Nature	Coronary heart disease	1,926 cases,_x000D_ 2,938 controls	(see Samani 2007)	CDKN2A,CDKN2B	rs1333049-C
17554300	WTCCC	2007-06-07	Nature	Type 2 diabetes	1,924 cases,_x000D_ 2,938 controls	(see Zeggini 2007)	FTO	rs9939609-A
17554300	WTCCC	2007-06-07	Nature	Type 2 diabetes	1,924 cases,_x000D_ 2,938 controls	(see Zeggini 2007)	TCF7L2	rs4506565-T
17478679	Helgadottir A	2007-05-03	Science	Myocardial infarction	1,607 cases,_x000D_ 6,728 controls	2,980 cases,_x000D_ 6,309 controls	CDKN2A,CDKN2B	rs10757278-G
17478679	Helgadottir A	2007-05-03	Science	Myocardial infarction	1,607 cases,_x000D_ 6,728 controls	2,980 cases,_x000D_ 6,309 controls	CDKN2A,CDKN2B	rs10757278-G
17463246	Saxena R	2007-04-26	Science	Triglycerides	up to 5,217 individuals	NR	APOB	rs693-A
17463246	Saxena R	2007-04-26	Science	Type 2 diabetes	1,464 cases,_x000D_ 1,467 controls	5,065 cases,_x000D_ 5,785 controls (also includes meta-analysis from DGI+FUSION+WTCCC)	CDKN2A,CDKN2B	rs10811661-T
17463248	Scott LJ	2007-04-26	Science	Type 2 diabetes	1,161 cases,_x000D_ 1,174 controls	1,215 cases,_x000D_ 1,258 controls (also includes meta-analysis from DGI+FUSION+WTCCC)	CDKN2A,CDKN2B	rs10811661-T
17463249	Zeggini E	2007-04-26	Science	Type 2 diabetes	1,924 cases,_x000D_ 2,938 controls	3,757 cases,_x000D_ 5,346 controls (also includes meta-analysis from DGI+FUSION+WTCCC)	CDKN2A, CDKN2B	rs10811661-T
17463249	Zeggini E	2007-04-26	Science	Type 2 diabetes	1,924 cases,_x000D_ 2,938 controls	3,757 cases,_x000D_ 5,346 controls (also includes meta-analysis from DGI+FUSION+WTCCC)	CDKN2A, CDKN2B	rs564398-T
17463246	Saxena R	2007-04-26	Science	Type 2 diabetes	1,464 cases,_x000D_ 1,467 controls	5,065 cases,_x000D_ 5,785 controls (also includes meta-analysis from DGI+FUSION+WTCCC)	CDKN2A,CDKN2B	rs10811661-T
17463248	Scott LJ	2007-04-26	Science	Type 2 diabetes	1,161 cases,_x000D_ 1,174 controls	1,215 cases,_x000D_ 1,258 controls (also includes meta-analysis from DGI+FUSION+WTCCC)	CDKN2A,CDKN2B	rs10811661-T
17463249	Zeggini E	2007-04-26	Science	Type 2 diabetes	1,924 cases,_x000D_ 2,938 controls	3,757 cases,_x000D_ 5,346 controls (also includes meta-analysis from DGI+FUSION+WTCCC)	CDKN2A, CDKN2B	rs10811661-T
17463249	Zeggini E	2007-04-26	Science	Type 2 diabetes	1,924 cases,_x000D_ 2,938 controls	3,757 cases,_x000D_ 5,346 controls (also includes meta-analysis from DGI+FUSION+WTCCC)	CDKN2A, CDKN2B	rs564398-T
17463248	Scott LJ	2007-04-26	Science	Type 2 diabetes	1,161 cases,_x000D_ 1,174 controls	1,215 cases,_x000D_ 1,258 controls (also includes meta-analysis from DGI+FUSION+WTCCC)	FTO	rs8050136-A
17463249	Zeggini E	2007-04-26	Science	Type 2 diabetes	1,924 cases,_x000D_ 2,938 controls	3,757 cases,_x000D_ 5,346 controls (also includes meta-analysis from DGI+FUSION+WTCCC)	FTO	rs8050136-A
17463246	Saxena R	2007-04-26	Science	Triglycerides	up to 5,217 individuals	NR	LPL	rs328-T
17463246	Saxena R	2007-04-26	Science	Type 2 diabetes	1,464 cases,_x000D_ 1,467 controls	5,065 cases,_x000D_ 5,785 controls (also includes meta-analysis from DGI+FUSION+WTCCC)	PPARG	rs1801282-C
17463248	Scott LJ	2007-04-26	Science	Type 2 diabetes	1,161 cases,_x000D_ 1,174 controls	1,215 cases,_x000D_ 1,258 controls (also includes meta-analysis from DGI+FUSION+WTCCC)	PPARG	rs1801282-C
17463249	Zeggini E	2007-04-26	Science	Type 2 diabetes	1,924 cases,_x000D_ 2,938 controls	3,757 cases,_x000D_ 5,346 controls (also includes meta-analysis from DGI+FUSION+WTCCC)	PPARG	rs1801282-C
17463246	Saxena R	2007-04-26	Science	Type 2 diabetes	1,464 cases,_x000D_ 1,467 controls	5,065 cases,_x000D_ 5,785 controls (also includes meta-analysis from DGI+FUSION+WTCCC)	TCF7L2	rs7903146-T
17463248	Scott LJ	2007-04-26	Science	Type 2 diabetes	1,161 cases,_x000D_ 1,174 controls	1,215 cases,_x000D_ 1,258 controls (also includes meta-analysis from DGI+FUSION+WTCCC)	TCF7L2	rs7903146-T
17460697	Steinthorsdottir V	2007-04-26	Nat Genet	Type 2 diabetes	1,399 EA cases,_x000D_ 5,275 EA controls	2,437 EA cases,_x000D_ 7,287 EA controls	TCF7L2	rs7903146-?
17463249	Zeggini E	2007-04-26	Science	Type 2 diabetes	1,924 cases,_x000D_ 2,938 controls	3,757 cases,_x000D_ 5,346 controls (also includes meta-analysis from DGI+FUSION+WTCCC)	TCF7L2	rs7901695-C
17434869	Frayling TM	2007-04-12	Science	Body mass index	10,657 adults	19,424 adults,_x000D_ 10,172 children	FTO	rs9939609-A
17293876	Sladek R	2007-02-11	Nature	Type 2 diabetes	661 cases,_x000D_ 614 controls	2,617 cases,_x000D_ 2,894 controls	TCF7L2	rs7903146-T
