# Supplementary material for: Parent-of-Origin Effects of the APOB Gene on Adiposity in Young Adults
Source: PLoS Genet. 2015 Oct 9;11(10):e1005573. doi: 10.1371/journal.pgen.1005573 (PMC4599806; doi:10.1371/journal.pgen.1005573)
Supplement: S3 Table — (XLSX) [file pgen.1005573.s004.xlsx]

## Sheet: Sup3 SNPs JPS
Table S3. SNP descriptives in JPS (GRCh37/hg19)
#	SNP_ID	Gene	Gene_ID	Chromosome	Position	Location	Major allele	Minor allele	MAF	HWE p-value	Double Heterozygous (mother & child) %
1	rs1042031	APOB	338	2	21225753	coding	G	A	0.16	0.0376669	13.1095
2	rs693	APOB	338	2	21232195	coding	C	T	0.35	0.887537	22.462
3	rs673548	APOB	338	2	21237544	intron	G	A	0.25	0.134481	17.3461
4	rs11126598	APOB	338	2	21240364	intron	G	A	0.3	0.187139	19.1847
5	rs11676704	APOB	338	2	21244358	intron	T	G	0.13	0.806496	10.6315
6	rs3791981	APOB	338	2	21245367	intron	A	G	0.22	0.000332112	15.6675
7	rs679899	APOB	338	2	21250914	coding	G	A	0.44	0.0013448	21.9025
8	rs1469513	APOB	338	2	21259562	intron	T	C	0.31	0.57768	20.9432
9	rs1367117	APOB	338	2	21263900	coding	G	A	0.2	0.887537	15.2678
10	rs12714264	APOB	338	2	21265518	intron	T	A	0.21	0.483927	15.7474
11	rs2811708	CDKN2A	1029	9	21973422	intron	G	T	0.25	0.100348	17.506
12	rs3731239	CDKN2A	1029	9	21974218	intron	T	C	0.29	0.565659	21.3429
13	rs2811709	CDKN2A	1029	9	21980151	intron	G	A	0.09	0.777297	8.07354
14	rs4074785	CDKN2A	1029	9	21981583	intron	G	A	0.08	0.423711	5.7554
15	rs3731204	CDKN2A	1029	9	21987584	intron	A	G	0.12	0.0692799	9.43245
16	rs3217992	CDKN2B	1030	9	22003223	3UTR	A	G	0.46	0.624206	24.7802
17	rs1063192	CDKN2B	1030	9	22003367	3UTR	T	C	0.28	1	21.9025
18	rs3217986	CDKN2B	1030	9	22005330	3UTR	A	C	0.07	0.565659	5.43565
19	rs2069422	CDKN2B	1030	9	22008026	intron	A	C	0.09	0.764177	8.39329
20	rs1421085	FTO	79068	16	53800954	intron	T	C	0.46	0.86249	24.6203
21	rs17817449	FTO	79068	16	53813367	intron	T	G	0.44	0.806496	24.94
22	rs2268576	GCK	2645	7	44189023	intron	A	G	0.5	0.492987	23.9009
23	rs2268575	GCK	2645	7	44189274	intron	A	G	0.25	0.458318	16.9464
24	rs2971676	GCK	2645	7	44194482	intron	C	T	0.07	0.920344	6.39488
25	rs2268572	GCK	2645	7	44194551	intron	C	T	0.13	0.708281	11.1111
26	rs2070971	GCK	2645	7	44197583	intron	C	A	0.11	0.740144	9.67226
27	rs8116574	HNF4A	3172	20	43030809	intron	C	A	0.18	0.000246316	13.1894
28	rs745975	HNF4A	3172	20	43034693	intron	G	A	0.24	0.654721	17.1063
29	rs3212183	HNF4A	3172	20	43035138	intron	T	C	0.41	0.413052	21.8225
30	rs6093976	HNF4A	3172	20	43035780	intron	C	T	0.22	0.887537	16.6267
31	rs8114057	HNF4A	3172	20	43036452	intron	A	G	0.46	0.177313	20.3837
32	rs11574736	HNF4A	3172	20	43039537	intron	C	G	0.21	0.00418904	13.8289
33	rs6093978	HNF4A	3172	20	43041591	intron	C	T	0.4	0.332278	23.9009
34	rs11574738	HNF4A	3172	20	43042580	intron	C	G	0.21	0.228528	15.2678
35	rs3212198	HNF4A	3172	20	43044362	intron	T	C	0.34	1	22.542
36	rs6214	IGF1	3479	12	102793569	3UTR	G	A	0.37	0.740144	21.9025
37	rs1520220	IGF1	3479	12	102796522	intron	C	G	0.26	0.00701158	20.4636
38	rs17727841	IGF1	3479	12	102809630	intron	G	C	0.18	0.119795	15.9872
39	rs5742667	IGF1	3479	12	102823478	intron	C	T	0.28	0.000354111	22.3022
40	rs7136446	IGF1	3479	12	102838515	intron	T	C	0.4	0.671373	24.0608
41	rs10735380	IGF1	3479	12	102844236	intron	A	G	0.29	0.00157393	22.0624
42	rs5742632	IGF1	3479	12	102856474	intron	T	C	0.23	0.300946	18.785
43	rs7956547	IGF1	3479	12	102858816	intron	T	C	0.24	0.431047	19.7442
44	rs1019731	IGF1	3479	12	102864425	intron	G	T	0.1	0.565659	8.07354
45	rs12821878	IGF1	3479	12	102867667	intron	G	A	0.25	0.624206	19.5044
46	rs17208470	IRS1	3667	2	227603905	flanking_5UTR	C	A	0.08	0.0509475	8.31335
47	rs17410577	LPL	4023	8	19799545	intron	G	C	0.16	0.269361	14.0687
48	rs1534649	LPL	4023	8	19799641	intron	G	T	0.39	0.887537	22.2222
49	rs253	LPL	4023	8	19811417	intron	C	T	0.41	0.590221	22.1423
50	rs264	LPL	4023	8	19813180	intron	G	A	0.16	0.0547396	12.8697
51	rs270	LPL	4023	8	19813676	intron	C	A	0.1	0.0864107	9.59233
52	rs283	LPL	4023	8	19815098	intron	G	A	0.19	0.887537	14.7882
53	rs285	LPL	4023	8	19815189	intron	C	T	0.44	0.137119	22.0624
54	rs327	LPL	4023	8	19819536	intron	T	G	0.32	0.1117	20.7834
55	rs10099160	LPL	4023	8	19821815	intron	T	G	0.13	0.305507	11.5907
56	rs4922115	LPL	4023	8	19822830	3UTR	G	A	0.18	0.920344	11.0312
57	rs1059611	LPL	4023	8	19824563	3UTR	T	C	0.13	0.106192	11.0312
58	rs8087522	MC4R	4160	18	58040478	flanking_5UTR	G	A	0.28	0.631524	19.1047
59	rs4846048	MTHFR	4524	1	11846252	3UTR	A	G	0.39	0.27533	26.0592
60	rs1476413	MTHFR	4524	1	11852300	intron	G	A	0.28	0.86249	21.0232
61	rs1801131	MTHFR	4524	1	11854476	coding	A	C	0.34	0.740144	23.8209
62	rs12121543	MTHFR	4524	1	11854671	intron	C	A	0.25	0.920344	18.9448
63	rs6541003	MTHFR	4524	1	11855867	intron	A	G	0.47	0.470842	27.1783
64	rs1801133	MTHFR	4524	1	11856378	coding	C	T	0.37	0.86249	22.9416
65	rs2066471	MTHFR	4524	1	11860458	intron	G	A	0.23	0.86249	18.4652
66	rs9651118	MTHFR	4524	1	11862214	intron	T	C	0.09	0.334863	8.39329
67	rs17367504	MTHFR	4524	1	11862778	intron	A	G	0.12	0.887537	11.1111
68	rs6713532	POMC	5443	2	25384833	intron	T	C	0.25	0.402784	18.9448
69	rs7565427	POMC	5443	2	25385638	intron	G	A	0.16	0.63904	13.1894
70	rs7565877	POMC	5443	2	25386064	intron	A	G	0.12	0.21762	9.67226
71	rs934778	POMC	5443	2	25389224	flanking_5UTR	T	C	0.28	0.470842	19.8241
72	rs2972164	PPARG	5468	3	12334416	intron	T	C	0.43	0.203092	22.8617
73	rs13076055	PPARG	5468	3	12341996	intron	G	A	0.22	0.61012	16.227
74	rs17793693	PPARG	5468	3	12345971	intron	C	A	0.12	0.740144	10.7914
75	rs17793951	PPARG	5468	3	12370737	intron	A	G	0.37	0.740144	23.0216
76	rs4135247	PPARG	5468	3	12396588	intron	A	G	0.41	0.502335	23.2614
77	rs2938392	PPARG	5468	3	12434608	intron	C	T	0.41	0.86249	23.5811
78	rs4135275	PPARG	5468	3	12443844	intron	A	G	0.19	0.543004	13.9089
79	rs1151996	PPARG	5468	3	12445807	intron	T	G	0.39	0.0827523	24.7802
80	rs4135284	PPARG	5468	3	12449866	intron	G	A	0.18	0.537603	14.8681
81	rs1175540	PPARG	5468	3	12465243	intron	C	A	0.37	0.362273	23.741
82	rs13099828	PPARG	5468	3	12468589	intron	C	G	0.21	0.596701	16.9464
83	rs7626560	PPARG	5468	3	12475088	intron	C	T	0.2	0.791337	15.6675
84	rs3856806	PPARG	5468	3	12475557	coding	C	T	0.07	0.86249	6.55476
85	rs583104	PSRC1	84722	1	109821307	flanking_3UTR	A	C	0.17	0.86249	15.028
86	rs14000	PSRC1	84722	1	109822509	3UTR	T	C	0.13	1	10.3118
87	rs657420	PSRC1	84722	1	109826136	flanking_5UTR	T	C	0.45	0.527089	23.2614
88	rs1169286	TCF1	6927	12	121419056	intron	G	A	0.47	0.662917	23.4213
89	rs2393791	TCF1	6927	12	121423956	intron	G	A	0.48	0.322199	22.462
90	rs1169293	TCF1	6927	12	121426545	intron	A	G	0.08	0.507122	6.79456
91	rs12427353	TCF1	6927	12	121426901	intron	G	C	0.21	0.238405	15.5076
92	rs1169300	TCF1	6927	12	121431225	intron	G	A	0.45	0.45426	23.1015
93	rs1169302	TCF1	6927	12	121432302	intron	T	G	0.49	0.386476	24.1407
94	rs2259816	TCF1	6927	12	121435587	intron	A	C	0.49	0.438578	22.7818
95	rs1169307	TCF1	6927	12	121438382	intron	C	T	0.33	0.887537	21.1831
96	rs10962	TCF2	6928	17	36046451	3UTR	C	G	0.16	0.116779	11.9904
97	rs3110641	TCF2	6928	17	36047417	intron	C	T	0.32	0.386476	21.9025
98	rs3110640	TCF2	6928	17	36048823	intron	T	C	0.46	0.920344	23.9009
99	rs11868513	TCF2	6928	17	36052692	intron	G	A	0.21	0.57768	14.7082
100	rs11656817	TCF2	6928	17	36056899	intron	A	G	0.15	0.920344	13.0296
101	rs2189303	TCF2	6928	17	36060105	intron	C	T	0.23	0.211665	17.3461
102	rs8075185	TCF2	6928	17	36060216	intron	C	T	0.47	0.371093	24.7002
103	rs2074430	TCF2	6928	17	36060515	intron	G	A	0.32	0.389661	21.9824
104	rs2074428	TCF2	6928	17	36061659	intron	A	C	0.47	0.243538	24.8601
105	rs3094508	TCF2	6928	17	36062935	intron	A	G	0.3	0.0680269	21.5028
106	rs2158254	TCF2	6928	17	36065495	intron	G	A	0.42	0.399444	25.9792
107	rs9892543	TCF2	6928	17	36067959	intron	A	G	0.17	0.61012	12.7098
108	rs2285740	TCF2	6928	17	36068728	intron	A	G	0.42	0.646767	25.9792
109	rs3110644	TCF2	6928	17	36073196	intron	A	C	0.27	0.483927	19.5843
110	rs4794758	TCF2	6928	17	36080428	intron	C	T	0.19	0.887537	15.1079
111	rs7407025	TCF2	6928	17	36080810	intron	A	G	0.32	0.106192	21.8225
112	rs2107131	TCF2	6928	17	36086689	intron	C	T	0.29	0.887537	20.4636
113	rs1016990	TCF2	6928	17	36088915	3UTR	C	G	0.4	0.470842	24.5404
114	rs3744763	TCF2	6928	17	36090885	3UTR	T	C	0.45	0.823063	23.5012
115	rs4430796	TCF2	6928	17	36098040	intron	G	A	0.45	0.198959	22.9416
116	rs7501939	TCF2	6928	17	36101156	intron	C	T	0.41	0.345477	23.0216
117	rs7405696	TCF2	6928	17	36102035	intron	G	C	0.31	0.698535	20.5436
118	rs3814570	TCF7L2	6934	10	114708510	flanking_5UTR	C	T	0.24	0.86249	18.1455
119	rs7094463	TCF7L2	6934	10	114711983	intron	G	A	0.41	0.179713	22.1423
120	rs2094405	TCF7L2	6934	10	114715689	intron	G	A	0.38	0.194925	21.9824
121	rs10885399	TCF7L2	6934	10	114726177	intron	T	A	0.28	0.806496	19.984
122	rs12573128	TCF7L2	6934	10	114730797	intron	A	G	0.21	0.113846	15.5076
123	rs7917983	TCF7L2	6934	10	114732882	intron	C	T	0.42	0.887537	24.7002
124	rs11196175	TCF7L2	6934	10	114736614	intron	T	C	0.35	1	23.8209
125	rs7081062	TCF7L2	6934	10	114740745	intron	A	G	0.33	0.86249	21.9824
126	rs7079711	TCF7L2	6934	10	114745788	intron	G	A	0.13	0.0488646	9.59233
127	rs7901695	TCF7L2	6934	10	114754088	intron	T	C	0.36	0.0557336	21.263
128	rs11196203	TCF7L2	6934	10	114805860	intron	C	A	0.14	0.740144	11.9105
129	rs10885409	TCF7L2	6934	10	114808072	intron	C	T	0.49	0.156265	22.6219
130	rs12255372	TCF7L2	6934	10	114808902	intron	G	T	0.34	0.180926	21.3429
131	rs4918789	TCF7L2	6934	10	114821807	intron	G	T	0.5	0.252395	23.5811
132	rs10885410	TCF7L2	6934	10	114824473	intron	G	A	0.2	0.63904	15.5076
133	rs7908486	TCF7L2	6934	10	114834498	intron	A	G	0.35	1	21.9824
134	rs12184389	TCF7L2	6934	10	114839770	intron	T	A	0.17	0.0406631	13.1894
135	rs11196218	TCF7L2	6934	10	114840494	intron	G	A	0.38	0.698535	23.0216
136	rs3750805	TCF7L2	6934	10	114847143	intron	A	T	0.16	0.920344	14.1487
137	rs3814572	TCF7L2	6934	10	114847723	intron	A	G	0.15	0.0353125	11.0312
138	rs749596	TCF7L2	6934	10	114847905	intron	T	A	0.1	0.300946	10.0719
139	rs11196224	TCF7L2	6934	10	114855397	intron	C	T	0.38	0.698535	22.6219
140	rs7085532	TCF7L2	6934	10	114859463	intron	A	G	0.28	0.386476	19.984
141	rs10749128	TCF7L2	6934	10	114865489	intron	T	C	0.23	0.152206	15.9872
142	rs11196229	TCF7L2	6934	10	114866172	intron	G	A	0.13	0.289919	11.5907
143	rs4918796	TCF7L2	6934	10	114880342	intron	T	C	0.29	0.115302	18.785
144	rs12772424	TCF7L2	6934	10	114880551	intron	T	A	0.45	0.340114	23.1015
145	rs290494	TCF7L2	6934	10	114885871	intron	T	G	0.11	0.516937	10.6315
146	rs1362943	TCF7L2	6934	10	114888608	intron	G	A	0.23	0.296471	18.3054
147	rs3814573	TCF7L2	6934	10	114898093	intron	C	T	0.38	0.887537	22.3022
148	rs7080044	TCF7L2	6934	10	114899115	intron	A	T	0.37	1	21.8225
149	rs4917646	TCF7L2	6934	10	114902811	intron	C	G	0.29	0.243538	18.705
150	rs7903424	TCF7L2	6934	10	114904036	intron	G	A	0.27	0.0314176	18.6251
151	rs290491	TCF7L2	6934	10	114904534	intron	A	T	0.16	0.475139	13.6691
152	rs290489	TCF7L2	6934	10	114907055	intron	A	G	0.36	0.887537	20.9432
153	rs290487	TCF7L2	6934	10	114909731	intron	C	T	0.2	0.646767	15.7474
154	rs176632	TCF7L2	6934	10	114911079	intron	C	T	0.07	0.0314176	6.47482
155	rs1555485	TCF7L2	6934	10	114912534	intron	G	A	0.08	0.22693	6.47482
156	rs1028629	TCF7L2	6934	10	114912656	intron	C	T	0.2	0.57768	17.0264
157	rs1225404	TCF7L2	6934	10	114914665	intron	T	C	0.16	0.603332	12.7098
158	rs290483	TCF7L2	6934	10	114915214	intron	T	G	0.22	0.171475	17.1863
159	rs290481	TCF7L2	6934	10	114923825	intron	G	A	0.21	0.543004	16.3869
160	rs10769866	TUB	7275	11	8076151	intron	C	G	0.31	0.0880319	19.5843
161	rs11041723	TUB	7275	11	8078704	intron	A	C	0.38	0.399444	22.3022
162	rs11823329	TUB	7275	11	8080866	intron	G	A	0.15	0.841481	11.8305
163	rs2280726	TUB	7275	11	8082729	intron	A	G	0.23	0.708281	17.5859
164	rs11601971	TUB	7275	11	8085652	intron	C	T	0.11	0.86249	9.27258
165	rs7932687	TUB	7275	11	8088757	intron	C	A	0.37	0.624206	22.7818
166	rs1881240	TUB	7275	11	8091424	intron	C	G	0.36	0.0359389	20.8633
167	rs6578921	TUB	7275	11	8094502	intron	G	A	0.49	0.00442653	23.1015
168	rs1406095	TUB	7275	11	8094682	intron	A	G	0.39	0.0333056	21.1031
169	rs3794018	TUB	7275	11	8097434	intron	T	C	0.43	0.624206	22.1423
170	rs7926428	TUB	7275	11	8099117	intron	C	T	0.13	0.0199074	10.3118
171	rs7926527	TUB	7275	11	8099189	intron	T	C	0.35	0.248805	21.263
172	rs4758287	TUB	7275	11	8099913	intron	C	A	0.25	0.0160262	17.4261
173	rs4758040	TUB	7275	11	8101173	intron	T	C	0.37	0.0101408	21.263
174	rs4575312	TUB	7275	11	8108723	intron	T	A	0.26	0.0316012	16.4668
175	rs4385931	TUB	7275	11	8109648	intron	G	C	0.28	0.0547396	17.9856
176	rs3752898	TUB	7275	11	8116920	intron	G	C	0.17	1	14.0687
177	rs11041740	TUB	7275	11	8117518	intron	G	T	0.18	0.689157	14.6283
178	rs2242501	TUB	7275	11	8118103	intron	G	A	0.23	1	17.3461
179	rs2242503	TUB	7275	11	8118472	intron	C	T	0.28	0.475139	19.9041
180	rs16935778	TUB	7275	11	8120601	intron	T	C	0.06	0.516937	5.27578
181	rs3750955	TUB	7275	11	8126242	3UTR	T	C	0.2	0.86249	15.3477
182	rs1055233	TUB	7275	11	8127495	3UTR	C	T	0.31	0.021696	19.1847
