# Supplementary material for: Parent-of-Origin Effects of the APOB Gene on Adiposity in Young Adults
Source: PLoS Genet. 2015 Oct 9;11(10):e1005573. doi: 10.1371/journal.pgen.1005573 (PMC4599806; doi:10.1371/journal.pgen.1005573)
Supplement: S4 Table — (XLSX) [file pgen.1005573.s005.xlsx]

## Sheet: Sup4 CMR by study
Table S4. Distribution of age, gender and cardio-metabolic traits among probands, by study
	JPS							FHS							FamHS							ERF
Trait	Number of probands	Mean	SD	median	min	max	IQR	Number of probandsa	Mean	SD	median	min	max	IQR	Number of probandsa	Mean	SD	median	min	max	IQR	Number of probandsa	Mean	SD	median	min	max	IQR
Female sex, %	1250	49.2						3853c	52.8c						1329	50.9						1292	60.8
Age at exam, years (range)	1250	32.5	1.12203	32	30	35	1	3853c	39c	7.4c	40	19	50	11	1329	37.4	6	37.4	25.2	50	9	1292	36.67	8.7	37.9	18	50	12.9
BMI, kg/m2	1249	26.4076	5.16019	25.5063	16.8595	52.7121	6.05541	3849	26.7	5.4	25.82	14.3631	60.58	6.38	1329	26.9	5.7	25.8	16	63.6	6.8	1172	25.9	4.6	25.4	15.54	51.13	5.48
Waist circumference, cm	1249	86.5417	13.3009	85.15	58	149.85	17.75	3843	91.8	14.8	90.805	58.42	168.275	19.05	1328	93	16.1	91	27	188	21	1170	83	12.5	81.8	57	141	17.75
Fasting glucose, mg/dLa	1120	79.3679	10.6842	80	37	123	12	3720	92.5	8.4	91.9489	60.9661	123.931	10.9939	1283	91.3	8.3	90	60	126	10	1172	79.4	10.4	77.5	61.3	124.3	12.6
Fasting insulin, mU/mLa	1114	12.2535	7.51667	10.37	1.465	88.31	6.975	3389	30	18.3	25	12	324.36	15.78	1283	9.5	6.7	8	1	75	6	935	12.6	6.9	11	4	99	7
LDL-C, mg/dLa	1119	112.43	28.3979	109	39	232	38	3967	111.878	31.1645	109.996	22	281.2	42.2	1235	115.9	32.8	113	33	269	43	1240	144.9	37.2	142.9	54.1	285.7	54.05
HDL-C, mg/dLa	1129	49.814	14.6651	48	19	115	18	4006	53.7	15.1	52	16	126	20	1263	48.5	13	47	17	105	17	1240	50.8	14	50.2	19.3	119.7	15.5
Total cholesterol, mg/dLa	1129	183.585	33.1162	180	91	392	42	4013	185.9	34.8	183	76	647	45	1263	190.5	37.2	187	88	339	49	1240	215.9	40.9	212.4	112	393.82	57.9
Triglycerides, mg/dLa	1129	106.202	70.2922	89	10	818	64	4036	103.1	80.6	82	11.8	1499	64.59	1263	133.6	102.8	105	24	1290	93	1240	110.5	60.8	97.5	8.9	425.3	62
Systolic blood pressure, mmHga	1234	106.323	12.4909	105.667	76	147.25	17.6667	4027	115.4	13	114	70	189	17	1224	130	13	130	90	177	18	1263	133.8	16.7	132	85.5	215	21.5
Diastolic blood pressure, mmHga	1234	71.6114	8.41341	71	48.3333	110.333	11.3333	4025	74.8	9.6	74	38	117	13	1224	89.3	12.7	89.3	55.3	126	19.3	1263	78	9.5	78	54.5	112.5	12.5
JPS , Jerusalem Perinatal Study; FHS, Framingham Heart Study; FamHS, Family Heart Study; ERF, Erasmus Rucphen Family; BMI, body mass index; LDL-C, low-density lipoprotein cholesterol; HDL-C, High-density lipoprotein cholesterol.
a Probands in replication studies (i.e. FHS, FamHS and ERF) refer to individuals of European decent, aged≤50, with available genetic and cardio-metabolic data and genetic data in at least one parent.
bProbands who reported taking medication to treat diabetes, lipid-lowering medication or BP-lowering medication were excluded from the corresponding analyses.
c Numbers corresponding to analyses of BMI, waist circumference, fasting glucose and insulin. For lipids and BP, N=4176 and mean age is 36.0 (SD=8.5) with 53.2% female.
.
