# Supplementary material for: Parent-of-Origin Effects of the APOB Gene on Adiposity in Young Adults
Source: PLoS Genet. 2015 Oct 9;11(10):e1005573. doi: 10.1371/journal.pgen.1005573 (PMC4599806; doi:10.1371/journal.pgen.1005573)
Supplement: S5 Table — (XLSX) [file pgen.1005573.s006.xlsx]

## Sheet: Sup5 discovery JPS
Table S5. Offspring genotype effects and parent-of-origin effects on adiposity and glycemic traits in JPS
							Offspring Genotype Effect							Parent-Of-Origin Effect
															Maternally-derived effect						Paternally-derived effect
Phenotype	SNP_ID	Chromosome	Position (GRCh37/hg19)	Gene	Minor allele	MAF	N	Beta	SE	P-val	lower 95% CI	upper 95% CI		N	Beta	SE	P-val		lower 95% CI	upper 95% CI	Beta	SE	P-val		lower 95% CI	upper 95% CI	maternal vs. paternal F-test p-value
BMI, kg/m2
	rs1042031	2	21225753	APOB	A	0.16	1244	0.0827678	0.333489	0.804031	-0.571501	0.737037		1239	0.065277	0.602283	0.91371		-1.11634	1.2469	0.107785	0.550997	0.844941		-0.973215	1.18878	0.963783
	rs693	2	21232195	APOB	T	0.35	1246	0.137877	0.263652	0.601104	-0.379379	0.655133		1237	0.672817	0.467102	0.150008		-0.243591	1.58923	-0.384876	0.477778	0.420657		-1.32223	0.552478	0.176329
	rs673548	2	21237544	APOB	A	0.25	1245	-0.420638	0.286797	0.142719	-0.983302	0.142026		1240	-0.738089	0.469261	0.116006		-1.65873	0.182554	-0.147902	0.467382	0.751716		-1.06486	0.769054	0.425428
	rs11126598	2	21240364	APOB	A	0.3	1246	-0.332392	0.263998	0.208242	-0.850326	0.185542		1236	-0.369266	0.453367	0.415519		-1.25873	0.520196	-0.343342	0.450083	0.445704		-1.22636	0.539677	0.971724
	rs11676704	2	21244358	APOB	G	0.13	1246	-0.201266	0.388688	0.604685	-0.963828	0.561297		1242	-0.562895	0.602976	0.35073		-1.74587	0.620079	0.181155	0.545205	0.739742		-0.88848	1.25079	0.381161
	rs3791981	2	21245367	APOB	G	0.22	1247	0.322213	0.383881	0.401433	-0.430918	1.07534		1244	0.279679	0.573875	0.626096		-0.846201	1.40556	0.384189	0.597775	0.52054		-0.788581	1.55696	0.905664
	rs679899	2	21250914	APOB	A	0.44	1244	-0.323078	0.256459	0.207992	-0.826223	0.180066		1236	-0.823748	0.472547	0.0815484		-1.75084	0.103344	0.148195	0.463887	0.74943		-0.761908	1.0583	0.212919
	rs1469513	2	21259562	APOB	C	0.31	1246	0.1138	0.276927	0.681189	-0.429501	0.6571		1241	0.531858	0.47991	0.267973		-0.409676	1.47339	-0.301398	0.494757	0.542515		-1.27206	0.669263	0.29838
	rs1367117	2	21263900	APOB	A	0.2	1246	0.689366	0.30999	0.0263399	0.0812012	1.29753		1235	1.4371	0.527126	0.0064966	*	0.402925	2.47127	0.0046976	0.510783	0.992664		-0.99741	1.0068	0.0855936
	rs12714264	2	21265518	APOB	A	0.21	1242	0.339859	0.352085	0.334595	-0.350893	1.03061		1229	-0.283268	0.582918	0.627091		-1.42691	0.860367	1.05332	0.573539	0.0665239		-0.0719165	2.17855	0.146683
	rs2811708	9	21973422	CDKN2A	T	0.25	1245	0.254418	0.323126	0.43122	-0.37952	0.888356		1237	0.614272	0.52467	0.241916		-0.415079	1.64362	-0.221981	0.472829	0.638814		-1.14963	0.705664	0.266323
	rs3731239	9	21974218	CDKN2A	C	0.29	1244	-0.0708448	0.328164	0.829115	-0.714666	0.572976		1236	-0.0300838	0.532965	0.954996		-1.07571	1.01554	-0.145045	0.494955	0.769535		-1.1161	0.826009	0.884785
	rs2811709	9	21980151	CDKN2A	A	0.09	1245	-0.18808	0.429775	0.661736	-1.03125	0.655091		1242	0.117994	0.640243	0.853812		-1.1381	1.37408	-0.558811	0.564701	0.322579		-1.66669	0.549073	0.430801
	rs4074785	9	21981583	CDKN2A	A	0.08	1247	-0.0292044	0.491904	0.952667	-0.994263	0.935854		1240	-0.0452055	0.669494	0.946177		-1.35868	1.26827	-0.0002703	0.82828	0.99974		-1.62527	1.62473	0.968604
	rs3731204	9	21987584	CDKN2A	G	0.12	1245	0.302476	0.427788	0.479656	-0.536796	1.14175		1240	0.964998	0.749721	0.198287		-0.505877	2.43587	-0.343695	0.630872	0.585995		-1.5814	0.894012	0.224064
	rs3217992	9	22003223	CDKN2B	G	0.46	1243	-0.15674	0.285619	0.583262	-0.717094	0.403614		1233	0.185128	0.479555	0.699533		-0.755716	1.12597	-0.4991	0.475592	0.294188		-1.43217	0.433968	0.371176
	rs1063192	9	22003367	CDKN2B	C	0.28	1242	0.0711986	0.29905	0.811856	-0.515505	0.657902		1239	0.361744	0.552135	0.512479		-0.72149	1.44498	-0.226536	0.547861	0.679318		-1.30138	0.848311	0.523501
	rs3217986	9	22005330	CDKN2B	C	0.07	1247	0.0991927	0.503601	0.843886	-0.888814	1.0872		1241	0.197012	0.677654	0.77131		-1.13248	1.5265	-0.0109044	0.834633	0.989578		-1.64837	1.62656	0.85581
	rs2069422	9	22008026	CDKN2B	C	0.09	1246	-0.235194	0.431212	0.58556	-1.08118	0.610795		1240	0.0582488	0.674833	0.931229		-1.2657	1.3822	-0.71372	0.554091	0.197957		-1.80079	0.373351	0.384707
	rs1421085	16	53800954	FTO	C	0.46	1245	0.726307	0.282013	0.0101268	0.173029	1.27958		1235	0.464063	0.470052	0.323711		-0.458135	1.38626	0.911192	0.478796	0.0572634		-0.0281607	1.85055	0.555908
	rs17817449	16	53813367	FTO	G	0.44	1241	0.702738	0.282955	0.0131396	0.147611	1.25787		1229	0.339894	0.457717	0.457876		-0.558108	1.23789	0.930734	0.465533	0.0457992	*	0.0173982	1.84407	0.416491
	rs2268576	7	44189023	GCK	G	0.5	1238	-0.564479	0.27086	0.037364	-1.09588	-0.0330801		1222	-0.566271	0.466228	0.224764		-1.48098	0.348435	-0.67608	0.467987	0.148813		-1.59424	0.242076	0.8847
	rs2268575	7	44189274	GCK	G	0.25	1241	-0.0708535	0.318928	0.824225	-0.696557	0.55485		1226	0.080051	0.514687	0.876427		-0.929724	1.08983	-0.208537	0.504523	0.679435		-1.19837	0.781298	0.71524
	rs2971676	7	44194482	GCK	T	0.07	1245	-0.460085	0.509803	0.36698	-1.46026	0.540091		1242	0.22389	0.762587	0.769119		-1.27222	1.72001	-1.04025	0.697353	0.13603		-2.40838	0.327882	0.226587
	rs2268572	7	44194551	GCK	T	0.13	1242	-0.50037	0.378194	0.186065	-1.24235	0.241607		1236	-0.483786	0.575545	0.400753		-1.61295	0.645377	-0.523254	0.512649	0.307604		-1.52902	0.482513	0.959567
	rs2070971	7	44197583	GCK	A	0.11	1241	-0.441978	0.391418	0.259046	-1.2099	0.325943		1228	-0.915506	0.573662	0.110772		-2.04098	0.209972	-0.0090085	0.562385	0.987222		-1.11236	1.09434	0.270383
	rs8116574	20	43030809	HNF4A	A	0.18	1246	0.103985	0.352827	0.768257	-0.588221	0.796192		1244	-1.05424	0.528436	0.0462605	*	-2.09098	-0.0175069	1.3854	0.629594	0.0279589	*	0.150205	2.62059	0.008518	*
	rs745975	20	43034693	HNF4A	A	0.24	1241	0.0855256	0.31734	0.787584	-0.537063	0.708114		1217	0.260658	0.52055	0.616648		-0.760627	1.28194	-0.105292	0.570105	0.853504		-1.2238	1.01322	0.678057
	rs3212183	20	43035138	HNF4A	C	0.41	1245	-0.256655	0.273832	0.348803	-0.793883	0.280573		1236	0.367157	0.448057	0.412693		-0.511888	1.2462	-0.95486	0.440089	0.0302217	*	-1.81827	-0.0914473	0.0581916
	rs6093976	20	43035780	HNF4A	T	0.22	1243	0.174528	0.317007	0.582043	-0.447406	0.796462		1232	0.473125	0.52754	0.369976		-0.561862	1.50811	-0.102934	0.587204	0.860876		-1.25498	1.04911	0.529346
	rs8114057	20	43036452	HNF4A	G	0.46	1246	-0.267428	0.26141	0.306498	-0.780285	0.245429		1235	0.48646	0.466112	0.296852		-0.428008	1.40093	-1.0621	0.464005	0.0222504	*	-1.97243	-0.151763	0.0436984	*
	rs11574736	20	43039537	HNF4A	G	0.21	1245	0.121281	0.30527	0.691222	-0.477625	0.720186		1240	-0.65984	0.5269	0.210697		-1.69356	0.373885	0.767701	0.576302	0.183069		-0.362945	1.89835	0.123824
	rs6093978	20	43041591	HNF4A	T	0.4	1244	0.36769	0.251862	0.144577	-0.126437	0.861816		1233	0.53159	0.489243	0.277447		-0.42826	1.49144	0.195041	0.516763	0.70592		-0.8188	1.20888	0.69817
	rs11574738	20	43042580	HNF4A	G	0.21	1246	-0.408876	0.320463	0.202234	-1.03759	0.219837		1239	-0.563465	0.506764	0.266403		-1.55768	0.430754	-0.234287	0.459889	0.610535		-1.13654	0.66797	0.648063
	rs3212198	20	43044362	HNF4A	C	0.34	1243	0.0152964	0.301386	0.95953	-0.575991	0.606584		1236	-0.0107474	0.488531	0.982452		-0.969199	0.947704	0.0469246	0.47229	0.920872		-0.879663	0.973512	0.938427
	rs6214	12	102793569	IGF1	A	0.37	1245	-0.618484	0.279525	0.0271062	-1.16688	-0.0700866		1241	-0.311568	0.468121	0.505809		-1.22997	0.606836	-0.951461	0.478787	0.0471182	*	-1.89079	-0.0121312	0.40191
	rs1520220	12	102796522	IGF1	G	0.26	1245	0.483884	0.298398	0.105144	-0.10154	1.06931		1237	-0.0976861	0.503501	0.846198		-1.08551	0.890135	1.12659	0.516322	0.0293028	*	0.113615	2.13956	0.138097
	rs17727841	12	102809630	IGF1	C	0.18	1246	0.0125369	0.348177	0.971283	-0.670548	0.695621		1242	-0.50031	0.521904	0.337936		-1.52423	0.52361	0.534062	0.474509	0.260595		-0.396875	1.465	0.149139
	rs5742667	12	102823478	IGF1	T	0.28	1246	0.387376	0.301162	0.19859	-0.20347	0.978221		1239	-0.232422	0.481852	0.629643		-1.17777	0.712924	1.04781	0.504331	0.0379521	*	0.0583609	2.03725	0.101024
	rs7136446	12	102838515	IGF1	C	0.4	1241	0.169116	0.293794	0.564973	-0.407277	0.745508		1231	-0.446486	0.478768	0.351225		-1.38579	0.492814	0.86025	0.505835	0.0892633		-0.132154	1.85265	0.0967061
	rs10735380	12	102844236	IGF1	G	0.29	1247	0.445384	0.300961	0.139161	-0.145066	1.03583		1242	-0.262028	0.476163	0.582221		-1.19621	0.672154	1.21085	0.496417	0.0148609	*	0.236937	2.18477	0.0539548
	rs5742632	12	102856474	IGF1	C	0.23	1245	0.257106	0.328615	0.434134	-0.3876	0.901813		1239	0.145029	0.509182	0.775825		-0.853935	1.14399	0.378636	0.453884	0.404323		-0.511838	1.26911	0.741003
	rs7956547	12	102858816	IGF1	C	0.24	1245	0.346394	0.32839	0.291711	-0.29787	0.990658		1240	0.218103	0.51798	0.673782		-0.79812	1.23433	0.478124	0.454735	0.293266		-0.414019	1.37027	0.717534
	rs1019731	12	102864425	IGF1	T	0.1	1245	-0.0287821	0.420726	0.94547	-0.8542	0.796636		1243	-0.427763	0.681543	0.530356		-1.76488	0.909351	0.306425	0.562327	0.585905		-0.7968	1.40965	0.422501
	rs12821878	12	102867667	IGF1	A	0.25	1246	-0.219517	0.312616	0.482691	-0.832834	0.393801		1241	-0.198792	0.50221	0.692296		-1.18408	0.786492	-0.233175	0.476729	0.624848		-1.16847	0.702118	0.963512
	rs17208470	2	227603905	IRS1	A	0.08	1245	-0.835557	0.487482	0.0867748	-1.79194	0.120828		1237	-0.929835	0.63353	0.142441		-2.17276	0.313088	-0.69425	0.776097	0.371209		-2.21688	0.828377	0.817283
	rs17410577	8	19799545	LPL	C	0.16	1246	0.29101	0.372831	0.435222	-0.440442	1.02246		1243	0.311831	0.559738	0.577559		-0.786315	1.40998	0.266489	0.577102	0.644327		-0.865724	1.3987	0.957768
	rs1534649	8	19799641	LPL	T	0.39	1247	-0.0062492	0.289756	0.982797	-0.574717	0.562219		1245	-0.38353	0.44717	0.391234		-1.26083	0.493768	0.355371	0.474186	0.453739		-0.574929	1.28567	0.300183
	rs253	8	19811417	LPL	T	0.41	1245	-0.281591	0.300414	0.348767	-0.87097	0.307789		1240	-0.568654	0.483259	0.239541		-1.51676	0.379451	0.0016405	0.501801	0.997392		-0.982842	0.986123	0.460691
	rs264	8	19813180	LPL	A	0.16	1242	-0.158802	0.356588	0.656154	-0.858388	0.540785		1231	-0.3234	0.520159	0.534234		-1.34391	0.697106	-0.0219744	0.56636	0.969057		-1.13312	1.08917	0.712637
	rs270	8	19813676	LPL	A	0.1	1246	0.156659	0.551132	0.776268	-0.924601	1.23792		1244	-0.430953	0.792177	0.586533		-1.98512	1.12321	0.762115	0.797188	0.339258		-0.801881	2.32611	0.297199
	rs283	8	19815098	LPL	A	0.19	1237	-0.290831	0.361206	0.42088	-0.999482	0.41782		1219	-0.459051	0.56834	0.41942		-1.5741	0.655993	-0.380147	0.59288	0.521523		-1.54334	0.783044	0.930611
	rs285	8	19815189	LPL	T	0.44	1244	-0.327869	0.267305	0.220217	-0.852293	0.196554		1230	-0.822686	0.489229	0.0929033		-1.78251	0.137139	0.0988707	0.492495	0.840924		-0.867361	1.0651	0.260239
	rs327	8	19819536	LPL	G	0.32	1243	-0.471384	0.292111	0.106845	-1.04447	0.101706		1231	-0.728547	0.485297	0.133553		-1.68066	0.223564	-0.234945	0.488898	0.630915		-1.19412	0.724229	0.526538
	rs10099160	8	19821815	LPL	G	0.13	1242	-0.0184885	0.450128	0.967244	-0.901592	0.864615		1231	-0.0564104	0.732723	0.938646		-1.49395	1.38113	0.121876	0.635053	0.847841		-1.12404	1.3678	0.859285
	rs4922115	8	19822830	LPL	A	0.18	1034	-0.0221097	0.353199	0.950099	-0.715187	0.670968		931	-1.43772	0.521139	0.0059167	*	-2.46048	-0.414956	1.52741	0.66765	0.0223789	*	0.217115	2.83771	0.0018238	*
	rs1059611	8	19824563	LPL	C	0.13	1246	-0.751792	0.342944	0.0285533	-1.42461	-0.0789744		1244	-0.150199	0.554034	0.786359		-1.23715	0.936756	-1.46366	0.513635	0.00445	*	-2.47136	-0.455968	0.113134
	rs8087522	18	58040478	MC4R	A	0.28	1242	0.335741	0.300329	0.263823	-0.253472	0.924953		1227	-0.409502	0.465969	0.379673		-1.32369	0.504691	1.23496	0.510648	0.0157349	*	0.233105	2.2368	0.0323378	*
	rs4846048	1	11846252	MTHFR	G	0.39	1244	-0.28786	0.24221	0.234875	-0.763049	0.187328		1236	-0.374825	0.506323	0.459267		-1.36818	0.618533	-0.173824	0.486892	0.721148		-1.12906	0.781411	0.816078
	rs1476413	1	11852300	MTHFR	A	0.28	1242	-0.390181	0.278198	0.161009	-0.935975	0.155614		1234	-0.311057	0.505885	0.53875		-1.30356	0.681442	-0.449037	0.504021	0.373153		-1.43788	0.539806	0.869773
	rs1801131	1	11854476	MTHFR	C	0.34	1241	-0.104628	0.26547	0.693558	-0.625451	0.416195		1229	0.0220443	0.515941	0.965927		-0.990188	1.03428	-0.248339	0.515014	0.629752		-1.25875	0.762075	0.759158
	rs12121543	1	11854671	MTHFR	A	0.25	1244	-0.414477	0.28821	0.150656	-0.979913	0.150958		1233	-0.510102	0.536608	0.341993		-1.56288	0.542673	-0.376882	0.501857	0.452812		-1.36148	0.607716	0.877423
	rs6541003	1	11855867	MTHFR	G	0.47	1243	-0.162506	0.239998	0.498459	-0.633355	0.308343		1233	-0.260483	0.493636	0.597816		-1.22895	0.707986	-0.0877087	0.484403	0.856346		-1.03806	0.862647	0.838639
	rs1801133	1	11856378	MTHFR	T	0.37	1243	0.309411	0.295666	0.29554	-0.270653	0.889476		1236	0.501042	0.484558	0.301332		-0.449614	1.4517	0.151648	0.479921	0.752068		-0.789912	1.09321	0.645933
	rs2066471	1	11860458	MTHFR	A	0.23	1244	-0.386926	0.296922	0.192776	-0.969454	0.195603		1241	-0.385167	0.537509	0.473771		-1.43971	0.66937	-0.373977	0.519301	0.471567		-1.39279	0.644838	0.989783
	rs9651118	1	11862214	MTHFR	C	0.09	1246	-0.825788	0.369375	0.0255535	-1.55046	-0.101117		1242	-1.02203	0.496848	0.0398936	*	-1.99679	-0.0472688	-0.625546	0.603	0.299758		-1.80857	0.557477	0.625556
	rs17367504	1	11862778	MTHFR	G	0.12	1247	0.341308	0.446397	0.444666	-0.534473	1.21709		1243	0.693664	0.653088	0.288385		-0.587625	1.97495	0.063581	0.647472	0.92179		-1.20669	1.33385	0.5075
	rs6713532	2	25384833	POMC	C	0.25	1246	-0.201965	0.310838	0.515978	-0.811794	0.407863		1238	-0.657993	0.555414	0.236369		-1.74766	0.431673	0.249949	0.597506	0.675786		-0.922298	1.4222	0.349455
	rs7565427	2	25385638	POMC	A	0.16	1247	0.31226	0.32095	0.330782	-0.317408	0.941927		1241	0.0712571	0.546933	0.896362		-1.00177	1.14428	0.459489	0.591216	0.437194		-0.700415	1.61939	0.680982
	rs7565877	2	25386064	POMC	G	0.12	1245	0.638098	0.440041	0.147288	-0.225213	1.50141		1241	-0.45114	0.641468	0.482006		-1.70963	0.807353	1.54782	0.739969	0.0366671	*	0.0960767	2.99956	0.0680628
	rs934778	2	25389224	POMC	C	0.28	1244	0.130553	0.300793	0.664343	-0.45957	0.720677		1240	1.18321	0.493777	0.0167126	*	0.214475	2.15196	-0.954523	0.462137	0.0390893	*	-1.86119	-0.0478579	0.0041353	*
	rs2972164	3	12334416	PPARG	C	0.43	1243	0.0562886	0.295743	0.849083	-0.523927	0.636505		1236	-0.122894	0.447932	0.783855		-1.00169	0.755906	0.24979	0.45036	0.579238		-0.633772	1.13335	0.579653
	rs13076055	3	12341996	PPARG	A	0.22	1245	-0.0119304	0.325182	0.970739	-0.649901	0.62604		1238	0.0866384	0.533728	0.871075		-0.960483	1.13376	-0.0529713	0.497994	0.915307		-1.02998	0.924043	0.859977
	rs17793693	3	12345971	PPARG	A	0.12	1246	0.278856	0.451643	0.537068	-0.607216	1.16493		1240	0.146142	0.692747	0.832954		-1.21296	1.50524	0.445391	0.631227	0.480573		-0.793012	1.68379	0.747885
	rs17793951	3	12370737	PPARG	G	0.37	1246	-0.335155	0.280891	0.233025	-0.886231	0.215921		1236	-0.339221	0.464505	0.465356		-1.25053	0.572093	-0.336314	0.470571	0.474935		-1.25953	0.586901	0.99689
	rs4135247	3	12396588	PPARG	G	0.41	1243	0.278102	0.266809	0.297464	-0.245347	0.801552		1234	0.19751	0.514025	0.700866		-0.810959	1.20598	0.327073	0.50492	0.517254		-0.663533	1.31768	0.880881
	rs2938392	3	12434608	PPARG	T	0.41	1243	0.262748	0.284136	0.355289	-0.294696	0.820192		1235	0.329123	0.482759	0.495523		-0.618004	1.27625	0.155546	0.466262	0.738738		-0.759216	1.07031	0.818456
	rs4135275	3	12443844	PPARG	G	0.19	1244	0.490519	0.382136	0.199515	-0.25919	1.24023		1238	-0.236067	0.605832	0.696857		-1.42465	0.952514	1.16242	0.557285	0.0371975	*	0.0690814	2.25576	0.110091
	rs1151996	3	12445807	PPARG	G	0.39	1240	-0.291927	0.273565	0.286128	-0.828633	0.24478		1232	0.131878	0.452337	0.770682		-0.755566	1.01932	-0.742143	0.446651	0.0968554		-1.61843	0.134146	0.218718
	rs4135284	3	12449866	PPARG	A	0.18	1243	0.0770876	0.354858	0.828061	-0.619106	0.773281		1235	0.270584	0.583591	0.642979		-0.874367	1.41553	-0.0390019	0.497106	0.937477		-1.01428	0.936273	0.699328
	rs1175540	3	12465243	PPARG	A	0.37	1242	-0.420274	0.279419	0.132813	-0.968465	0.127917		1232	-0.0392856	0.448577	0.930226		-0.919354	0.840783	-0.808024	0.44219	0.0678955		-1.67556	0.0595135	0.264964
	rs13099828	3	12468589	PPARG	G	0.21	1243	0.323513	0.339969	0.341488	-0.343468	0.990495		1234	0.230726	0.56493	0.68304		-0.877614	1.33907	0.462564	0.522484	0.37616		-0.562501	1.48763	0.782008
	rs7626560	3	12475088	PPARG	T	0.2	1243	0.355925	0.334591	0.287646	-0.300507	1.01236		1232	0.232254	0.590843	0.694323		-0.926927	1.39143	0.492392	0.530776	0.353755		-0.548942	1.53373	0.769683
	rs3856806	3	12475557	PPARG	T	0.07	1247	-0.271209	0.508702	0.594032	-1.26922	0.726805		1242	0.142423	0.796432	0.858104		-1.42009	1.70494	-0.533626	0.675014	0.429364		-1.85793	0.790679	0.523523
	rs583104	1	109821307	PSRC1	C	0.17	1243	-0.351784	0.327322	0.282705	-0.993954	0.290386		1242	-0.415655	0.482517	0.389169		-1.3623	0.530993	-0.286685	0.540135	0.595677		-1.34637	0.773002	0.869456
	rs14000	1	109822509	PSRC1	C	0.13	1243	-0.648758	0.342886	0.0587181	-1.32146	0.0239462		1241	-0.640029	0.525225	0.223237		-1.67047	0.390407	-0.661108	0.497228	0.183901		-1.63662	0.314402	0.9778
	rs657420	1	109826136	PSRC1	C	0.45	1243	-0.430943	0.288386	0.135347	-0.996726	0.13484		1233	-0.630569	0.450109	0.161491		-1.51364	0.252504	-0.2441	0.451771	0.589076		-1.13043	0.642233	0.575958
	rs1169286	12	121419056	TCF1	A	0.47	1239	-0.223407	0.276589	0.419406	-0.766046	0.319231		1228	-0.0139229	0.438245	0.974661		-0.873723	0.845877	-0.402524	0.42345	0.342006		-1.2333	0.42825	0.54945
	rs2393791	12	121423956	TCF1	A	0.48	1244	-0.263895	0.274487	0.336535	-0.802409	0.27462		1238	-0.494351	0.447207	0.269195		-1.37173	0.383025	-0.0265523	0.439585	0.951844		-0.888974	0.83587	0.499594
	rs1169293	12	121426545	TCF1	G	0.08	1245	-0.273065	0.536865	0.611104	-1.32633	0.780205		1243	0.701664	0.932743	0.452039		-1.12828	2.5316	-1.02628	0.68021	0.131615		-2.36078	0.308221	0.151703
	rs12427353	12	121426901	TCF1	C	0.21	1246	-0.442867	0.325045	0.173295	-1.08057	0.194834		1241	-0.130873	0.572779	0.819304		-1.25461	0.992859	-0.724982	0.448408	0.10618		-1.60471	0.154749	0.452062
	rs1169300	12	121431225	TCF1	A	0.45	1243	0.341498	0.274592	0.213863	-0.197222	0.880218		1237	0.296968	0.438293	0.498181		-0.56292	1.15686	0.311934	0.434058	0.472495		-0.539644	1.16351	0.982299
	rs1169302	12	121432302	TCF1	G	0.49	1242	0.178696	0.274031	0.514457	-0.358924	0.716317		1229	0.288282	0.431672	0.504371		-0.558622	1.13519	-0.111586	0.430734	0.795632		-0.956649	0.733477	0.546029
	rs2259816	12	121435587	TCF1	C	0.49	1245	-0.261283	0.278833	0.348912	-0.808322	0.285757		1239	-0.421438	0.444598	0.343364		-1.2937	0.450819	-0.100304	0.435964	0.818072		-0.955622	0.755013	0.637467
	rs1169307	12	121438382	TCF1	T	0.33	1246	-0.0104831	0.295582	0.971714	-0.590382	0.569416		1239	-0.258108	0.464157	0.578258		-1.16874	0.652521	0.286224	0.461956	0.535641		-0.620087	1.19254	0.438929
	rs10962	17	36046451	TCF2	G	0.16	1245	-0.163862	0.33989	0.629819	-0.830688	0.502965		1238	-0.102942	0.564046	0.855216		-1.20954	1.00366	-0.195792	0.503347	0.697358		-1.18331	0.791725	0.909769
	rs3110641	17	36047417	TCF2	T	0.32	1243	0.165793	0.309767	0.592595	-0.441936	0.773522		1238	0.228053	0.456083	0.617147		-0.666737	1.12284	0.0876598	0.469393	0.851886		-0.833242	1.00856	0.837996
	rs3110640	17	36048823	TCF2	C	0.46	1242	0.0332007	0.271355	0.902641	-0.499169	0.565571		1234	-0.276017	0.482814	0.567641		-1.22325	0.671219	0.399887	0.473867	0.398902		-0.529797	1.32957	0.39173
	rs11868513	17	36052692	TCF2	A	0.21	1244	0.409551	0.340647	0.229488	-0.258761	1.07786		1236	0.83611	0.56159	0.136791		-0.265676	1.9379	-0.191035	0.539297	0.723228		-1.24908	0.867014	0.235964
	rs11656817	17	36056899	TCF2	G	0.15	1246	0.0550561	0.327114	0.866368	-0.586704	0.696816		1238	-0.0341292	0.542215	0.949821		-1.0979	1.02964	0.0662999	0.579309	0.908903		-1.07025	1.20285	0.911817
	rs2189303	17	36060105	TCF2	T	0.23	1243	-0.0872761	0.300335	0.771409	-0.6765	0.501948		1233	-0.414249	0.521097	0.426793		-1.43659	0.608095	0.288674	0.566514	0.610451		-0.822775	1.40012	0.43786
	rs8075185	17	36060216	TCF2	T	0.47	1243	-0.117737	0.255476	0.644985	-0.618953	0.383479		1236	0.007737	0.509496	0.987887		-0.991845	1.00732	-0.259665	0.508141	0.609437		-1.25659	0.73726	0.760735
	rs2074430	17	36060515	TCF2	A	0.32	1243	-0.168637	0.267112	0.527937	-0.692682	0.355407		1232	-0.393306	0.524819	0.453753		-1.42295	0.636342	0.0850025	0.518576	0.869825		-0.932398	1.1024	0.593039
	rs2074428	17	36061659	TCF2	C	0.47	1245	-0.080111	0.253796	0.752321	-0.578031	0.417809		1237	-0.373578	0.478404	0.435022		-1.31216	0.565005	0.193317	0.512598	0.706141		-0.812351	1.19898	0.504969
	rs3094508	17	36062935	TCF2	G	0.3	1245	-0.266673	0.306142	0.383882	-0.867288	0.333943		1241	-0.158941	0.484396	0.742875		-1.10928	0.791394	-0.380679	0.446095	0.393627		-1.25587	0.494513	0.751178
	rs2158254	17	36065495	TCF2	A	0.42	1243	-0.111755	0.269485	0.678434	-0.640455	0.416944		1236	-0.445906	0.471992	0.344982		-1.37191	0.480097	0.256119	0.457883	0.576022		-0.642204	1.15444	0.352589
	rs9892543	17	36067959	TCF2	G	0.17	1245	-0.171363	0.342913	0.617357	-0.844121	0.501395		1236	-0.834286	0.528767	0.114871		-1.87168	0.203105	0.299045	0.541253	0.580703		-0.762841	1.36093	0.17148
	rs2285740	17	36068728	TCF2	G	0.42	1242	0.159049	0.254542	0.532189	-0.340335	0.658433		1230	-0.106219	0.478187	0.824252		-1.04438	0.831944	0.397584	0.484378	0.411913		-0.552724	1.34789	0.536495
	rs3110644	17	36073196	TCF2	C	0.27	1245	0.0414226	0.308086	0.893068	-0.563009	0.645854		1242	-0.144989	0.558678	0.795275		-1.24106	0.951077	0.255268	0.506362	0.614266		-0.73816	1.2487	0.644057
	rs4794758	17	36080428	TCF2	T	0.19	1247	-0.177739	0.348598	0.610236	-0.861648	0.506171		1240	-0.267202	0.528741	0.613401		-1.30454	0.770135	-0.126794	0.50105	0.800266		-1.1098	0.856215	0.849647
	rs7407025	17	36080810	TCF2	G	0.32	1245	0.190855	0.298536	0.522746	-0.39484	0.77655		1238	0.440589	0.504559	0.382716		-0.549305	1.43048	-0.121543	0.505488	0.810023		-1.11326	0.870173	0.487722
	rs2107131	17	36086689	TCF2	T	0.29	1244	0.0549796	0.326378	0.866254	-0.585338	0.695298		1241	-0.0461493	0.496055	0.925893		-1.01936	0.927059	0.154135	0.469521	0.742755		-0.767018	1.07529	0.77822
	rs1016990	17	36088915	TCF2	G	0.4	1242	0.0841651	0.292733	0.773767	-0.490146	0.658476		1232	0.0621116	0.455346	0.891524		-0.831237	0.95546	0.18253	0.457307	0.68986		-0.714666	1.07973	0.863263
	rs3744763	17	36090885	TCF2	C	0.45	1243	-0.178356	0.269263	0.507849	-0.70662	0.349909		1238	-0.754928	0.447912	0.0921587		-1.63369	0.123831	0.42258	0.446769	0.344408		-0.453937	1.2991	0.0995349
	rs4430796	17	36098040	TCF2	A	0.45	1243	-0.225478	0.268521	0.401237	-0.752287	0.301331		1236	-0.0903737	0.451192	0.841279		-0.97557	0.794822	-0.383039	0.445685	0.390266		-1.25743	0.491351	0.682646
	rs7501939	17	36101156	TCF2	T	0.41	1245	0.259642	0.277316	0.349318	-0.28442	0.803705		1241	-0.0109487	0.459322	0.980987		-0.912091	0.890194	0.553516	0.46933	0.238477		-0.36726	1.47429	0.446484
	rs7405696	17	36102035	TCF2	C	0.31	1240	-0.628524	0.286874	0.0286432	-1.19134	-0.0657074		1226	-0.220025	0.474929	0.643246		-1.1518	0.711747	-0.931253	0.418637	0.0262989	*	-1.75259	-0.109921	0.296864
	rs3814570	10	114708510	TCF7L2	T	0.24	1247	0.245419	0.2999	0.413324	-0.34295	0.833788		1242	0.107124	0.494957	0.828687		-0.86393	1.07818	0.440262	0.521656	0.39885		-0.583172	1.4637	0.684201
	rs7094463	10	114711983	TCF7L2	A	0.41	1238	0.175257	0.285477	0.539389	-0.38482	0.735334		1227	0.415805	0.492903	0.399068		-0.551231	1.38284	-0.0474821	0.49286	0.923266		-1.01443	0.919469	0.561552
	rs2094405	10	114715689	TCF7L2	A	0.38	1238	-0.359155	0.270669	0.184783	-0.890181	0.17187		1222	-0.676607	0.45596	0.138092		-1.57117	0.217953	-0.0563982	0.456203	0.901633		-0.951436	0.838639	0.393671
	rs10885399	10	114726177	TCF7L2	A	0.28	1244	-0.210002	0.271125	0.438749	-0.74192	0.321916		1239	-0.210133	0.514721	0.683163		-1.21996	0.799697	-0.1516	0.536057	0.777373		-1.20329	0.900089	0.948105
	rs12573128	10	114730797	TCF7L2	G	0.21	1245	0.0337014	0.316386	0.915187	-0.587012	0.654415		1244	-0.0767955	0.517631	0.882083		-1.09233	0.93874	0.1484	0.557826	0.790258		-0.945994	1.2428	0.795624
	rs7917983	10	114732882	TCF7L2	T	0.42	1243	-0.132994	0.255254	0.602442	-0.633773	0.367786		1235	-0.299691	0.469546	0.523426		-1.2209	0.621514	0.0688187	0.472529	0.88423		-0.858238	0.995875	0.64097
	rs11196175	10	114736614	TCF7L2	C	0.35	1244	0.0828273	0.298858	0.781714	-0.503498	0.669153		1239	-0.026628	0.489899	0.956662		-0.98776	0.934504	0.199825	0.503129	0.691315		-0.787263	1.18691	0.775019
	rs7081062	10	114740745	TCF7L2	G	0.33	1244	-0.41703	0.26209	0.111828	-0.931222	0.0971626		1242	-0.81836	0.458832	0.0747394		-1.71854	0.0818189	-0.0464232	0.465487	0.920574		-0.959659	0.866812	0.310171
	rs7079711	10	114745788	TCF7L2	A	0.13	1247	0.195866	0.39851	0.623163	-0.585965	0.977698		1243	0.196045	0.57479	0.733108		-0.931631	1.32372	0.19094	0.676866	0.777919		-1.137	1.51888	0.995833
	rs7901695	10	114754088	TCF7L2	C	0.36	1233	0.142172	0.299181	0.634728	-0.444794	0.729138		1213	0.120872	0.466382	0.79555		-0.794142	1.03588	0.395511	0.471062	0.40129		-0.528684	1.31971	0.702136
	rs11196203	10	114805860	TCF7L2	A	0.14	1247	0.435581	0.399204	0.275431	-0.347611	1.21877		1246	0.355737	0.579789	0.539617		-0.781743	1.49322	0.516198	0.652196	0.428818		-0.763337	1.79573	0.864433
	rs10885409	10	114808072	TCF7L2	T	0.49	1236	-0.241466	0.286209	0.399018	-0.802981	0.320048		1224	0.252641	0.438132	0.564294		-0.606939	1.11222	-0.724227	0.443438	0.102685		-1.59422	0.145765	0.142313
	rs12255372	10	114808902	TCF7L2	T	0.34	1243	-0.0101046	0.28438	0.971661	-0.568028	0.547819		1240	-0.288421	0.447854	0.519692		-1.16707	0.590223	0.270984	0.437074	0.535376		-0.58651	1.12848	0.40961
	rs4918789	10	114821807	TCF7L2	T	0.5	1233	-0.149701	0.277994	0.590326	-0.6951	0.395697		1213	-0.0241923	0.454498	0.957559		-0.915891	0.867507	-0.28327	0.476191	0.552045		-1.21753	0.650988	0.726796
	rs10885410	10	114824473	TCF7L2	A	0.2	1245	0.008196	0.322114	0.979705	-0.623755	0.640147		1238	-0.571954	0.521516	0.272982		-1.59512	0.451208	0.520847	0.544884	0.339318		-0.548161	1.58986	0.197993
	rs7908486	10	114834498	TCF7L2	G	0.35	1246	-0.436143	0.275332	0.113435	-0.976312	0.104027		1241	-0.845546	0.460605	0.066639		-1.7492	0.0581124	-0.0414276	0.442718	0.925462		-0.909995	0.82714	0.261007
	rs12184389	10	114839770	TCF7L2	A	0.17	1247	-0.0979072	0.29443	0.739545	-0.675546	0.479732		1244	0.03685	0.519464	0.943458		-0.982283	1.05598	-0.221004	0.533613	0.678825		-1.26789	0.825887	0.767604
	rs11196218	10	114840494	TCF7L2	A	0.38	1239	0.698215	0.271822	0.0103269	0.164929	1.2315		1227	0.727969	0.499707	0.145432		-0.252416	1.70835	0.718922	0.490031	0.142609		-0.242479	1.68032	0.991243
	rs3750805	10	114847143	TCF7L2	T	0.16	1247	0.216309	0.416363	0.603491	-0.600548	1.03317		1244	-0.0753157	0.611557	0.902005		-1.27512	1.12449	0.523594	0.618549	0.397445		-0.689931	1.73712	0.507913
	rs3814572	10	114847723	TCF7L2	G	0.15	1244	0.106169	0.383765	0.782093	-0.646734	0.859073		1237	0.268598	0.670861	0.688948		-1.04757	1.58476	-0.055712	0.542911	0.918284		-1.12085	1.00943	0.733496
	rs749596	10	114847905	TCF7L2	A	0.1	1244	-0.866745	0.383836	0.0241128	-1.61979	-0.113701		1239	-0.654545	0.580172	0.25946		-1.79278	0.483694	-1.13642	0.526152	0.0309767	*	-2.16867	-0.104158	0.550882
	rs11196224	10	114855397	TCF7L2	T	0.38	1245	0.538798	0.260293	0.0386632	0.0281319	1.04946		1240	1.38744	0.463627	0.0028216	*	0.477851	2.29703	-0.315475	0.453667	0.486942		-1.20552	0.574573	0.0240742	*
	rs7085532	10	114859463	TCF7L2	G	0.28	1243	-0.137381	0.291808	0.637873	-0.709877	0.435115		1235	-0.575058	0.495045	0.245613		-1.54629	0.396173	0.287789	0.49982	0.564866		-0.692811	1.26839	0.283557
	rs10749128	10	114865489	TCF7L2	C	0.23	1180	-0.0387037	0.341264	0.909723	-0.708261	0.630854		1104	-0.149363	0.578717	0.796384		-1.28489	0.986161	0.0842504	0.592291	0.886913		-1.07791	1.24641	0.797488
	rs11196229	10	114866172	TCF7L2	A	0.13	1243	-0.839122	0.377175	0.0262784	-1.5791	-0.099145		1236	-0.658918	0.640994	0.30417		-1.91649	0.598651	-1.09047	0.495754	0.0280205	*	-2.06309	-0.117847	0.620403
	rs4918796	10	114880342	TCF7L2	C	0.29	1245	-0.148004	0.281544	0.599202	-0.700362	0.404355		1240	-0.589924	0.443178	0.183396		-1.45939	0.279546	0.262643	0.468683	0.57532		-0.656866	1.18215	0.236097
	rs12772424	10	114880551	TCF7L2	A	0.45	1243	0.266875	0.271895	0.326522	-0.266554	0.800304		1236	0.485374	0.470683	0.302646		-0.438061	1.40881	0.0230476	0.479428	0.961666		-0.917543	0.963638	0.552366
	rs290494	10	114885871	TCF7L2	G	0.11	1242	-0.0894143	0.409324	0.82712	-0.892465	0.713636		1239	-0.372113	0.568784	0.513089		-1.48801	0.743783	0.254277	0.705266	0.718505		-1.12939	1.63794	0.519284
	rs1362943	10	114888608	TCF7L2	A	0.23	1243	-0.221323	0.313933	0.480943	-0.837224	0.394579		1234	-0.188956	0.537887	0.725429		-1.24424	0.866328	-0.247939	0.519274	0.633111		-1.26671	0.770828	0.944738
	rs3814573	10	114898093	TCF7L2	T	0.38	1244	-0.0152917	0.276988	0.955982	-0.558711	0.528128		1236	-0.014032	0.472745	0.976325		-0.941513	0.913449	-0.0080808	0.493625	0.986942		-0.976525	0.960364	0.993985
	rs7080044	10	114899115	TCF7L2	T	0.37	1244	0.176593	0.27446	0.520071	-0.361867	0.715053		1236	-0.108353	0.462554	0.814831		-1.01584	0.799135	0.424193	0.467443	0.364334		-0.492885	1.34127	0.476882
	rs4917646	10	114902811	TCF7L2	G	0.29	1243	-0.0779754	0.282674	0.78271	-0.632552	0.476601		1232	-0.364214	0.457729	0.426362		-1.26224	0.533809	0.209443	0.488657	0.668284		-0.749259	1.16814	0.45019
	rs7903424	10	114904036	TCF7L2	A	0.27	1233	-0.154172	0.304451	0.61267	-0.751476	0.443131		1219	0.774691	0.538139	0.150247		-0.281101	1.83048	-1.09041	0.461118	0.0182011	*	-1.9951	-0.185734	0.019357	*
	rs290491	10	114904534	TCF7L2	T	0.16	1245	-0.0509093	0.319341	0.873364	-0.677421	0.575602		1237	-0.279926	0.509856	0.583085		-1.28021	0.720361	0.18445	0.545634	0.735385		-0.886031	1.25493	0.579445
	rs290489	10	114907055	TCF7L2	G	0.36	1246	0.228472	0.291758	0.433726	-0.343924	0.800868		1236	0.141097	0.456066	0.757087		-0.753661	1.03585	0.33675	0.471869	0.47558		-0.589013	1.26251	0.785124
	rs290487	10	114909731	TCF7L2	T	0.2	1240	0.180091	0.341638	0.59819	-0.490166	0.850349		1234	0.0229819	0.53212	0.965558		-1.02099	1.06695	0.30467	0.604733	0.614486		-0.88176	1.4911	0.757965
	rs176632	10	114911079	TCF7L2	T	0.07	1246	0.0405575	0.556093	0.941871	-1.05043	1.13155		1243	-0.458734	0.658742	0.486323		-1.75111	0.833647	0.580423	0.845208	0.492387		-1.07778	2.23863	0.309879
	rs1555485	10	114912534	TCF7L2	A	0.08	1244	0.194984	0.525507	0.710672	-0.836003	1.22597		1240	-0.29092	0.710826	0.682412		-1.68549	1.10365	0.830826	0.834132	0.319429		-0.805655	2.46731	0.322032
	rs1028629	10	114912656	TCF7L2	T	0.2	1246	0.0539969	0.318737	0.865503	-0.571328	0.679322		1239	0.660555	0.540883	0.222225		-0.400602	1.72171	-0.652165	0.498333	0.190883		-1.62984	0.325513	0.111157
	rs1225404	10	114914665	TCF7L2	C	0.16	1245	0.21627	0.380119	0.569491	-0.52948	0.96202		1240	-0.0293464	0.542153	0.956841		-1.09299	1.0343	0.509602	0.586785	0.38531		-0.641611	1.66081	0.517961
	rs290483	10	114915214	TCF7L2	G	0.22	1239	-0.153797	0.360351	0.669601	-0.860769	0.553175		1232	-0.58103	0.496695	0.242313		-1.5555	0.393441	0.359311	0.563945	0.524154		-0.747099	1.46572	0.226156
	rs290481	10	114923825	TCF7L2	A	0.21	1244	-0.094385	0.342763	0.783082	-0.766849	0.578079		1234	-0.530428	0.495746	0.284849		-1.50303	0.442179	0.345687	0.582696	0.553121		-0.797508	1.48888	0.292494
	rs10769866	11	8076151	TUB	G	0.31	1243	-0.05848	0.280727	0.835016	-0.609235	0.492275		1235	0.093282	0.476891	0.844952		-0.842333	1.0289	-0.202499	0.490216	0.679619		-1.16426	0.759258	0.705265
	rs11041723	11	8078704	TUB	C	0.38	1243	0.0219967	0.268357	0.934685	-0.50449	0.548484		1234	0.26295	0.488508	0.590488		-0.695457	1.22136	-0.207164	0.496346	0.676475		-1.18095	0.76662	0.567451
	rs11823329	11	8080866	TUB	A	0.15	1239	0.622824	0.408898	0.127972	-0.179393	1.42504		1232	0.854397	0.620551	0.168816		-0.363069	2.07186	0.455994	0.593606	0.442531		-0.708608	1.6206	0.656063
	rs2280726	11	8082729	TUB	G	0.23	1245	-0.408056	0.295912	0.168151	-0.988602	0.17249		1236	-0.263131	0.493264	0.593821		-1.23087	0.704606	-0.61297	0.515949	0.235047		-1.62521	0.399272	0.668168
	rs11601971	11	8085652	TUB	T	0.11	1245	0.716271	0.462653	0.121835	-0.191403	1.62394		1239	1.83219	0.714511	0.0104578	*	0.430393	3.23399	-0.24205	0.584327	0.678773		-1.38844	0.904341	0.0247919	*
	rs7932687	11	8088757	TUB	A	0.37	1244	-0.127131	0.269225	0.636861	-0.65532	0.401059		1236	0.434488	0.449966	0.334434		-0.448302	1.31728	-0.698599	0.442674	0.114793		-1.56708	0.169885	0.110433
	rs1881240	11	8091424	TUB	G	0.36	1244	0.09582	0.267549	0.7203	-0.429081	0.620721		1238	-0.339258	0.459857	0.460809		-1.24145	0.562936	0.526911	0.47897	0.271509		-0.412781	1.4666	0.261526
	rs6578921	11	8094502	TUB	A	0.49	1245	0.140016	0.246768	0.570546	-0.344115	0.624146		1238	-0.13014	0.425621	0.759836		-0.965166	0.704887	0.354034	0.429774	0.410231		-0.48914	1.19721	0.487465
	rs1406095	11	8094682	TUB	G	0.39	1242	0.20228	0.273221	0.459227	-0.33375	0.73831		1230	-0.289359	0.453736	0.523773		-1.17955	0.600833	0.702973	0.475753	0.139773		-0.230412	1.63636	0.186018
	rs3794018	11	8097434	TUB	C	0.43	1247	0.410027	0.255252	0.10845	-0.0907477	0.910801		1240	0.674645	0.459591	0.142381		-0.227025	1.57631	0.161327	0.455986	0.723551		-0.733271	1.05593	0.49852
	rs7926428	11	8099117	TUB	T	0.13	1244	-0.0700204	0.452174	0.876963	-0.957137	0.817096		1240	0.596007	0.762201	0.434392		-0.899353	2.09137	-0.773316	0.637474	0.225327		-2.02397	0.477342	0.2056
	rs7926527	11	8099189	TUB	C	0.35	1245	-0.648128	0.267374	0.0154913	-1.17268	-0.123571		1236	-0.950278	0.483639	0.0496574	*	-1.89913	-0.0014252	-0.396115	0.523436	0.44934		-1.42304	0.630816	0.516054
	rs4758287	11	8099913	TUB	A	0.25	1239	-0.641894	0.286989	0.0254881	-1.20494	-0.0788514		1212	-0.574558	0.484174	0.235591		-1.52448	0.375365	-0.672448	0.477438	0.159256		-1.60915	0.264258	0.898501
	rs4758040	11	8101173	TUB	C	0.37	1245	-0.644681	0.264124	0.0147935	-1.16286	-0.126499		1237	-0.451573	0.445066	0.310487		-1.32475	0.421603	-0.850157	0.432345	0.0494798	*	-1.69838	-0.0019377	0.568027
	rs4575312	11	8108723	TUB	A	0.26	1244	-0.402919	0.293061	0.169424	-0.977872	0.172035		1235	-0.722461	0.501224	0.149729		-1.70581	0.260892	-0.142278	0.529977	0.78839		-1.18204	0.897486	0.493858
	rs4385931	11	8109648	TUB	C	0.28	1245	-0.465443	0.289159	0.107732	-1.03274	0.101855		1242	-0.36065	0.46483	0.437972		-1.2726	0.551297	-0.614666	0.457204	0.179067		-1.51165	0.282321	0.723501
	rs3752898	11	8116920	TUB	C	0.17	1245	-0.0413345	0.389777	0.915563	-0.806033	0.723364		1238	0.402817	0.587562	0.493112		-0.749922	1.55556	-0.56931	0.589609	0.334448		-1.72606	0.587444	0.27105
	rs11041740	11	8117518	TUB	T	0.18	1245	-0.614328	0.306885	0.0455224	-1.2164	-0.0122553		1236	-0.61707	0.504827	0.221815		-1.60749	0.373352	-0.668214	0.510679	0.190956		-1.67012	0.33369	0.949422
	rs2242501	11	8118103	TUB	A	0.23	1246	-0.352292	0.298696	0.238453	-0.9383	0.233716		1238	-0.414919	0.492812	0.399985		-1.38177	0.551929	-0.328005	0.472273	0.487485		-1.25456	0.598547	0.908419
	rs2242503	11	8118472	TUB	T	0.28	1243	-0.42808	0.308493	0.165495	-1.03331	0.177149		1228	-0.123294	0.474231	0.794917		-1.0537	0.807108	-0.75817	0.470345	0.107233		-1.68095	0.164608	0.372372
	rs16935778	11	8120601	TUB	C	0.06	1246	0.95234	0.664318	0.151951	-0.350976	2.25566		1242	2.11353	0.960952	0.0280343	*	0.228242	3.99882	-0.23722	0.998461	0.812242		-2.1961	1.72165	0.108815
	rs3750955	11	8126242	TUB	C	0.2	1245	0.0573809	0.334266	0.863731	-0.598413	0.713174		1233	-0.0347886	0.532846	0.947955		-1.08018	1.01061	0.10269	0.605881	0.86544		-1.08599	1.29137	0.880955
	rs1055233	11	8127495	TUB	T	0.31	1244	-0.004789	0.287244	0.986701	-0.568331	0.558753		1233	-0.180413	0.507664	0.722367		-1.1764	0.815577	0.134702	0.542795	0.804049		-0.930212	1.19962	0.719581
WAIST CIRUMFERENCE, cm
	rs1042031	2	21225753	APOB	A	0.16	1244	0.60574	0.833426	0.467482	-1.02935	2.24083		1239	0.6714	1.45698	0.645011		-2.18704	3.52984	0.214079	1.55207	0.890317		-2.83093	3.25908	0.854721
	rs693	2	21232195	APOB	T	0.35	1246	1.06683	0.667212	0.110091	-0.242167	2.37582		1237	2.72591	1.15423	0.018349	*	0.461415	4.9904	-0.429576	1.19935	0.720274		-2.78258	1.92343	0.103463
	rs673548	2	21237544	APOB	A	0.25	1245	-1.52007	0.693828	0.0286495	-2.88128	-0.158857		1240	-3.10899	1.15229	0.0070692	*	-5.36966	-0.848317	0.0155051	1.16605	0.989393		-2.27216	2.30317	0.0933889
	rs11126598	2	21240364	APOB	A	0.3	1246	-1.18459	0.641833	0.0651852	-2.44379	0.0746176		1236	-2.01574	1.12133	0.0724819		-4.21568	0.184204	-0.44571	1.10428	0.686562		-2.6122	1.72078	0.387617
	rs11676704	2	21244358	APOB	G	0.13	1246	-1.58004	0.896961	0.0783921	-3.33978	0.179691		1242	-2.88458	1.44814	0.0466005	*	-5.72568	-0.0434831	-0.144165	1.29011	0.911043		-2.67523	2.3869	0.189417
	rs3791981	2	21245367	APOB	G	0.22	1247	-0.059453	0.89464	0.947027	-1.81463	1.69573		1244	0.569956	1.42407	0.689057		-2.22392	3.36383	-0.572193	1.38899	0.680449		-3.29724	2.15286	0.598911
	rs679899	2	21250914	APOB	A	0.44	1244	-0.818074	0.628794	0.193495	-2.0517	0.415551		1236	-2.80365	1.1775	0.0174172	*	-5.11379	-0.493504	0.88668	1.16446	0.446533		-1.39787	3.17123	0.0618109
	rs1469513	2	21259562	APOB	C	0.31	1246	1.03574	0.712883	0.146509	-0.362856	2.43433		1241	2.58544	1.1864	0.0295045	*	0.257838	4.91303	-0.415335	1.22279	0.734169		-2.81432	1.98365	0.122613
	rs1367117	2	21263900	APOB	A	0.2	1246	1.48091	0.765881	0.0533897	-0.0216584	2.98349		1235	3.82234	1.27025	0.0026737	*	1.33022	6.31445	-0.646298	1.24894	0.604917		-3.0966	1.804	0.0260418	*
	rs12714264	2	21265518	APOB	A	0.21	1242	0.560747	0.857536	0.513296	-1.12165	2.24314		1229	-0.696353	1.39495	0.617732		-3.43312	2.04042	1.87073	1.37516	0.173964		-0.827218	4.56869	0.238916
	rs2811708	9	21973422	CDKN2A	T	0.25	1245	0.588139	0.795995	0.460125	-0.973514	2.14979		1237	1.30119	1.30395	0.318536		-1.25704	3.85942	-0.470012	1.16028	0.685485		-2.74636	1.80634	0.351083
	rs3731239	9	21974218	CDKN2A	C	0.29	1244	0.254609	0.788108	0.746702	-1.29157	1.80079		1236	0.425089	1.30033	0.743793		-2.12603	2.97621	-0.0418827	1.26062	0.973502		-2.5151	2.43133	0.81697
	rs2811709	9	21980151	CDKN2A	A	0.09	1245	-1.13706	0.946683	0.229943	-2.99435	0.720225		1242	-0.689734	1.41003	0.624815		-3.45607	2.07661	-1.67713	1.39064	0.228044		-4.40541	1.05116	0.633909
	rs4074785	9	21981583	CDKN2A	A	0.08	1247	-1.22012	1.27475	0.338681	-3.72104	1.28079		1240	0.0759005	1.79861	0.966346		-3.4528	3.6046	-2.42884	1.99455	0.223556		-6.34193	1.48425	0.376047
	rs3731204	9	21987584	CDKN2A	G	0.12	1245	0.94309	1.10548	0.393767	-1.22574	3.11192		1240	2.91695	1.96177	0.137299		-0.931844	6.76574	-0.908846	1.5247	0.551231		-3.90015	2.08246	0.157751
	rs3217992	9	22003223	CDKN2B	G	0.46	1243	-0.231638	0.69401	0.738612	-1.59321	1.12993		1233	1.10174	1.16003	0.342426		-1.17413	3.3776	-1.55817	1.14987	0.175642		-3.8141	0.69777	0.149533
	rs1063192	9	22003367	CDKN2B	C	0.28	1242	0.958521	0.737754	0.194104	-0.488874	2.40591		1239	1.61964	1.41226	0.251669		-1.15107	4.39035	0.412683	1.34804	0.759553		-2.23203	3.0574	0.605139
	rs3217986	9	22005330	CDKN2B	C	0.07	1247	-0.934979	1.30379	0.473434	-3.49287	1.62291		1241	0.689692	1.8227	0.705206		-2.88626	4.26564	-2.39029	2.01347	0.235399		-6.34051	1.55994	0.278495
	rs2069422	9	22008026	CDKN2B	C	0.09	1246	-1.01609	0.96682	0.29348	-2.91289	0.880698		1240	-0.823775	1.49505	0.581732		-3.75691	2.10936	-1.8173	1.40188	0.195104		-4.56766	0.933044	0.646564
	rs1421085	16	53800954	FTO	C	0.46	1245	1.09243	0.673775	0.105195	-0.229438	2.41431		1235	0.315053	1.18498	0.790382		-2.00976	2.63986	1.74336	1.2128	0.150841		-0.636038	4.12275	0.469984
	rs17817449	16	53813367	FTO	G	0.44	1241	1.14585	0.698841	0.101336	-0.225206	2.5169		1229	0.302776	1.14107	0.79079		-1.93591	2.54146	1.67075	1.17072	0.153803		-0.626099	3.96759	0.455497
	rs2268576	7	44189023	GCK	G	0.5	1238	-1.38528	0.676254	0.0407275	-2.71202	-0.0585358		1222	-0.94828	1.13828	0.404963		-3.1815	1.28494	-2.10309	1.13561	0.0642769		-4.33107	0.124894	0.524929
	rs2268575	7	44189274	GCK	G	0.25	1241	-1.07919	0.790487	0.172435	-2.63004	0.471668		1226	0.364319	1.25152	0.771023		-2.09106	2.8197	-2.39579	1.13058	0.0342859	*	-4.61389	-0.177687	0.120811
	rs2971676	7	44194482	GCK	T	0.07	1245	-0.489491	1.37135	0.721198	-3.17993	2.20095		1242	1.21587	2.17834	0.576833		-3.05779	5.48954	-2.32623	1.67139	0.164238		-5.60532	0.952873	0.198417
	rs2268572	7	44194551	GCK	T	0.13	1242	-1.50833	0.991165	0.128322	-3.45289	0.436229		1236	-1.7367	1.52032	0.253541		-4.71941	1.24602	-1.34013	1.27058	0.291751		-3.83288	1.15262	0.839333
	rs2070971	7	44197583	GCK	A	0.11	1241	-1.62675	1.03128	0.114959	-3.65002	0.396517		1228	-2.94816	1.56371	0.0596202		-6.01604	0.119722	-0.684839	1.33825	0.608923		-3.31037	1.94069	0.271343
	rs8116574	20	43030809	HNF4A	A	0.18	1246	-0.310532	0.865558	0.719832	-2.00866	1.38759		1244	-2.57035	1.31685	0.0511778		-5.15387	0.0131724	2.27683	1.54388	0.140536		-0.752092	5.30575	0.0337022	*
	rs745975	20	43034693	HNF4A	A	0.24	1241	0.61183	0.804311	0.446989	-0.966143	2.1898		1217	0.836299	1.29627	0.518947		-1.7069	3.37949	0.282966	1.4049	0.840409		-2.47335	3.03928	0.797398
	rs3212183	20	43035138	HNF4A	C	0.41	1245	-0.266728	0.666415	0.689046	-1.57416	1.0407		1236	0.875033	1.13182	0.439599		-1.34548	3.09555	-1.44406	1.11634	0.196059		-3.63422	0.746094	0.199278
	rs6093976	20	43035780	HNF4A	T	0.22	1243	0.7823	0.810025	0.334348	-0.806881	2.37148		1232	1.36277	1.31377	0.299801		-1.21472	3.94027	0.0562392	1.44787	0.969022		-2.78435	2.89683	0.558919
	rs8114057	20	43036452	HNF4A	G	0.46	1246	-0.416053	0.637461	0.51409	-1.66668	0.834574		1235	1.12002	1.1422	0.326997		-1.12088	3.36091	-1.97611	1.12937	0.0804135		-4.19182	0.23961	0.098543
	rs11574736	20	43039537	HNF4A	G	0.21	1245	-0.35854	0.755864	0.635338	-1.84146	1.12438		1240	-2.5194	1.29501	0.0519476		-5.06008	0.021287	1.57834	1.37655	0.251776		-1.12232	4.27899	0.0648078
	rs6093978	20	43041591	HNF4A	T	0.4	1244	0.770988	0.668413	0.248945	-0.540365	2.08234		1233	0.352205	1.22329	0.77346		-2.04778	2.75219	0.949316	1.27887	0.458043		-1.55971	3.45834	0.777397
	rs11574738	20	43042580	HNF4A	G	0.21	1246	-0.623012	0.836722	0.456663	-2.26457	1.01854		1239	-0.911236	1.25791	0.468954		-3.37912	1.55665	-0.165595	1.24483	0.894195		-2.60783	2.27664	0.688943
	rs3212198	20	43044362	HNF4A	C	0.34	1243	-0.216056	0.720938	0.764466	-1.63046	1.19835		1236	0.363547	1.19669	0.761336		-1.98423	2.71133	-0.663468	1.15309	0.565137		-2.92571	1.59878	0.579774
	rs6214	12	102793569	IGF1	A	0.37	1245	-1.1101	0.691428	0.108636	-2.4666	0.246404		1241	-1.04146	1.17599	0.376004		-3.34862	1.26571	-1.1023	1.18482	0.352372		-3.4268	1.2222	0.974621
	rs1520220	12	102796522	IGF1	G	0.26	1245	0.0596514	0.744861	0.936183	-1.40168	1.52099		1237	-0.67766	1.26289	0.591645		-3.15533	1.80001	0.771659	1.31931	0.558725		-1.8167	3.36001	0.491809
	rs17727841	12	102809630	IGF1	C	0.18	1246	-0.432696	0.88023	0.623109	-2.15961	1.29421		1242	-0.687125	1.30671	0.599091		-3.25075	1.8765	-0.183137	1.37175	0.893815		-2.87437	2.5081	0.802595
	rs5742667	12	102823478	IGF1	T	0.28	1246	-0.101216	0.746544	0.892176	-1.56585	1.36342		1239	-0.779095	1.21189	0.520424		-3.1567	1.59851	0.528691	1.29883	0.684041		-2.01948	3.07686	0.517215
	rs7136446	12	102838515	IGF1	C	0.4	1241	-0.410969	0.719603	0.568032	-1.82275	1.00082		1231	-0.798679	1.21345	0.510541		-3.17936	1.582	0.121874	1.28491	0.924449		-2.399	2.64275	0.651259
	rs10735380	12	102844236	IGF1	G	0.29	1247	0.242146	0.751761	0.747428	-1.23272	1.71701		1242	-0.680678	1.20005	0.570677		-3.03506	1.6737	1.174	1.27082	0.355765		-1.31921	3.66721	0.344114
	rs5742632	12	102856474	IGF1	C	0.23	1245	-0.176674	0.815981	0.82862	-1.77754	1.42419		1239	0.377466	1.22568	0.758162		-2.0272	2.78213	-0.750995	1.3053	0.565164		-3.31186	1.80987	0.558821
	rs7956547	12	102858816	IGF1	C	0.24	1245	0.049634	0.818596	0.951661	-1.55636	1.65563		1240	0.408543	1.2342	0.740687		-2.01283	2.82992	-0.28126	1.25952	0.823333		-2.7523	2.18978	0.713207
	rs1019731	12	102864425	IGF1	T	0.1	1245	0.954854	1.14569	0.404763	-1.29286	3.20257		1243	0.371819	1.83208	0.839208		-3.22252	3.96616	1.50776	1.49701	0.314047		-1.42922	4.44473	0.637566
	rs12821878	12	102867667	IGF1	A	0.25	1246	0.109225	0.815384	0.89346	-1.49047	1.70891		1241	-0.0143802	1.3096	0.991241		-2.58367	2.55491	0.252776	1.25646	0.840591		-2.21228	2.71783	0.89266
	rs17208470	2	227603905	IRS1	A	0.08	1245	-2.18139	1.17342	0.0632654	-4.48352	0.120735		1237	-1.12304	1.59732	0.482143		-4.25683	2.01075	-2.82521	1.72987	0.102686		-6.21905	0.568633	0.470235
	rs17410577	8	19799545	LPL	C	0.16	1246	1.12406	0.921569	0.222804	-0.683958	2.93207		1243	0.966562	1.37965	0.483695		-1.74016	3.67329	1.14532	1.29594	0.376991		-1.39718	3.68782	0.926484
	rs1534649	8	19799641	LPL	T	0.39	1247	0.317539	0.733532	0.665169	-1.12157	1.75665		1245	-0.61764	1.0738	0.565267		-2.72431	1.48904	1.12769	1.11812	0.313382		-1.06593	3.32132	0.282422
	rs253	8	19811417	LPL	T	0.41	1245	-0.185467	0.755291	0.806066	-1.66726	1.29633		1240	-0.822568	1.16413	0.479951		-3.10647	1.46133	0.175099	1.19052	0.883095		-2.16059	2.51078	0.577698
	rs264	8	19813180	LPL	A	0.16	1242	0.011789	0.911463	0.989683	-1.77641	1.79998		1231	-0.512884	1.40358	0.714867		-3.26658	2.24081	0.495761	1.41664	0.726432		-2.28355	3.27507	0.638755
	rs270	8	19813676	LPL	A	0.1	1246	0.74055	1.28393	0.564189	-1.77837	3.25947		1244	-0.111817	1.93889	0.954021		-3.91571	3.69207	1.3467	1.70303	0.429231		-1.99446	4.68786	0.574059
	rs283	8	19815098	LPL	A	0.19	1237	-0.443485	0.846228	0.600323	-2.1037	1.21673		1219	-0.397146	1.36733	0.771519		-3.07976	2.28547	-0.992602	1.36573	0.467493		-3.67206	1.68686	0.778461
	rs285	8	19815189	LPL	T	0.44	1244	-0.320785	0.664706	0.629467	-1.62487	0.983294		1230	-1.15443	1.16966	0.323846		-3.4492	1.14033	0.205443	1.17937	0.86174		-2.10839	2.51927	0.480067
	rs327	8	19819536	LPL	G	0.32	1243	-1.00809	0.731928	0.168665	-2.44406	0.427868		1231	-1.22742	1.18713	0.30137		-3.55646	1.10162	-0.892276	1.19206	0.454293		-3.23099	1.44644	0.858129
	rs10099160	8	19821815	LPL	G	0.13	1242	0.173216	1.03079	0.866577	-1.84908	2.19551		1231	0.865145	1.77825	0.62669		-2.62362	4.35391	-0.600206	1.42765	0.674256		-3.40113	2.20071	0.543613
	rs4922115	8	19822830	LPL	A	0.18	1035	-0.288985	0.89657	0.747274	-2.04831	1.47034		932	-3.23042	1.4217	0.0233033	*	-6.02058	-0.440265	3.10884	1.58353	0.0499195	*	0.0010945	6.21659	0.0070269	*
	rs1059611	8	19824563	LPL	C	0.13	1246	-0.872874	0.904918	0.334939	-2.64822	0.902473		1244	0.503941	1.47871	0.733313		-2.39712	3.405	-2.41838	1.38409	0.080839		-5.1338	0.297049	0.192729
	rs8087522	18	58040478	MC4R	A	0.28	1242	1.41554	0.743908	0.0572938	-0.0439257	2.87501		1227	-0.581325	1.17755	0.621626		-2.89158	1.72893	3.76475	1.2604	0.0028742	*	1.29195	6.23754	0.0241969	*
	rs4846048	1	11846252	MTHFR	G	0.39	1244	-0.0449633	0.598772	0.940153	-1.21969	1.12976		1236	-0.277501	1.27297	0.827469		-2.77494	2.21994	0.257882	1.21288	0.83166		-2.12168	2.63745	0.805341
	rs1476413	1	11852300	MTHFR	A	0.28	1242	-0.330775	0.71104	0.641872	-1.72576	1.06421		1234	-0.357058	1.27067	0.778758		-2.84999	2.13587	-0.252064	1.30638	0.847031		-2.81506	2.31093	0.960961
	rs1801131	1	11854476	MTHFR	C	0.34	1241	0.314668	0.681055	0.644142	-1.02149	1.65082		1229	0.355955	1.24873	0.775652		-2.09395	2.80586	0.314016	1.23601	0.799495		-2.11093	2.73896	0.983871
	rs12121543	1	11854671	MTHFR	A	0.25	1244	-0.389319	0.748459	0.603045	-1.85771	1.07908		1233	-0.718215	1.34824	0.594334		-3.36334	1.92691	-0.0439543	1.30655	0.973168		-2.60729	2.51938	0.75809
	rs6541003	1	11855867	MTHFR	G	0.47	1243	0.0859818	0.623717	0.890378	-1.13768	1.30965		1233	-0.267204	1.21963	0.826619		-2.66	2.1256	0.402114	1.19497	0.736547		-1.9423	2.74653	0.745091
	rs1801133	1	11856378	MTHFR	T	0.37	1243	0.273112	0.734823	0.710202	-1.16853	1.71476		1236	0.904308	1.22149	0.45924		-1.49214	3.30075	-0.299435	1.20327	0.803518		-2.66014	2.06127	0.531849
	rs2066471	1	11860458	MTHFR	A	0.23	1244	0.105832	0.753313	0.888297	-1.37208	1.58375		1241	0.2739	1.33914	0.83797		-2.35336	2.90116	-0.0164837	1.33614	0.990159		-2.63786	2.60489	0.895448
	rs9651118	1	11862214	MTHFR	C	0.09	1246	-2.16504	1.01599	0.03329	-4.1583	-0.171771		1242	-2.54398	1.36511	0.0626203		-5.22218	0.134224	-1.62669	1.5491	0.293887		-4.66587	1.41249	0.659554
	rs17367504	1	11862778	MTHFR	G	0.12	1247	0.0981039	1.0518	0.925702	-1.96541	2.16162		1243	0.3275	1.63597	0.841367		-2.8821	3.5371	-0.0199377	1.42386	0.98883		-2.81339	2.77351	0.875277
	rs6713532	2	25384833	POMC	C	0.25	1246	-0.147858	0.790753	0.851704	-1.69923	1.40351		1238	-1.02372	1.36133	0.452194		-3.69451	1.64707	0.74872	1.43269	0.601349		-2.06208	3.55952	0.440358
	rs7565427	2	25385638	POMC	A	0.16	1247	1.45352	0.85838	0.0906458	-0.230528	3.13756		1241	0.408213	1.38634	0.768461		-2.31165	3.12807	2.33897	1.49836	0.118776		-0.600656	5.27859	0.406729
	rs7565877	2	25386064	POMC	G	0.12	1245	1.30275	1.07194	0.224479	-0.800285	3.40577		1241	-1.1075	1.63874	0.499282		-4.32254	2.10755	3.34705	1.79136	0.0619376		-0.167401	6.8615	0.103315
	rs934778	2	25389224	POMC	C	0.28	1244	-0.192971	0.757815	0.799042	-1.67972	1.29378		1240	2.54943	1.26466	0.0440282	*	0.0682912	5.03057	-3.0002	1.18711	0.0116185	*	-5.32918	-0.671212	0.0041118	*
	rs2972164	3	12334416	PPARG	C	0.43	1243	0.333591	0.704549	0.635953	-1.04866	1.71584		1236	-0.0650813	1.08354	0.952115		-2.19089	2.06073	0.621412	1.08272	0.566116		-1.50278	2.7456	0.67588
	rs13076055	3	12341996	PPARG	A	0.22	1245	-0.462321	0.791965	0.559486	-2.01607	1.09143		1238	-0.51481	1.25579	0.681916		-2.97855	1.94893	-0.572394	1.26661	0.651412		-3.05735	1.91256	0.976659
	rs17793693	3	12345971	PPARG	A	0.12	1246	0.372692	1.04306	0.720924	-1.67368	2.41906		1240	-0.959587	1.41511	0.497835		-3.73588	1.81671	1.14687	1.55747	0.461646		-1.90872	4.20246	0.318134
	rs17793951	3	12370737	PPARG	G	0.37	1246	-0.688351	0.68382	0.314312	-2.02993	0.653226		1236	-0.345737	1.14413	0.762564		-2.59041	1.89894	-0.944107	1.14466	0.409649		-3.18981	1.3016	0.744178
	rs4135247	3	12396588	PPARG	G	0.41	1243	0.94148	0.644688	0.144445	-0.323327	2.20629		1234	0.389108	1.26073	0.75765		-2.08432	2.86254	1.55474	1.2266	0.20521		-0.851733	3.96122	0.582758
	rs2938392	3	12434608	PPARG	T	0.41	1243	0.801098	0.699662	0.25244	-0.571563	2.17376		1235	1.35741	1.17514	0.248272		-0.948098	3.66291	0.302935	1.12559	0.787872		-1.90538	2.51125	0.562429
	rs4135275	3	12443844	PPARG	G	0.19	1244	1.83578	0.945013	0.0522916	-0.0182264	3.6898		1238	0.515556	1.49902	0.730959		-2.42537	3.45649	3.06094	1.30195	0.0188788	*	0.506639	5.61525	0.217685
	rs1151996	3	12445807	PPARG	G	0.39	1240	-1.04819	0.692633	0.13045	-2.40706	0.310684		1232	0.56292	1.10137	0.609367		-1.59787	2.72371	-2.70477	1.11034	0.0149933	*	-4.88316	-0.526393	0.0581936
	rs4135284	3	12449866	PPARG	A	0.18	1243	0.103088	0.857657	0.904346	-1.57954	1.78572		1235	0.0712442	1.36305	0.958324		-2.60294	2.74543	-0.0190082	1.17716	0.987119		-2.32848	2.29046	0.961351
	rs1175540	3	12465243	PPARG	A	0.37	1242	-1.27195	0.695855	0.0678082	-2.63714	0.0932474		1232	0.198504	1.09859	0.856642		-1.95684	2.35384	-2.71889	1.08629	0.0124473	*	-4.85009	-0.587692	0.0826755
	rs13099828	3	12468589	PPARG	G	0.21	1243	0.732771	0.831181	0.378164	-0.897915	2.36346		1234	0.345374	1.40723	0.806166		-2.41548	3.10623	0.977572	1.19041	0.411688		-1.3579	3.31304	0.750441
	rs7626560	3	12475088	PPARG	T	0.2	1243	0.867339	0.813964	0.286825	-0.72957	2.46425		1232	0.448379	1.46335	0.759348		-2.42259	3.31934	1.09799	1.19148	0.356954		-1.23958	3.43556	0.755657
	rs3856806	3	12475557	PPARG	T	0.07	1247	-0.705113	1.37583	0.608393	-3.40434	1.99411		1242	0.679687	2.11846	0.748386		-3.47652	4.83589	-1.59201	1.8356	0.385949		-5.19326	2.00925	0.424083
	rs583104	1	109821307	PSRC1	C	0.17	1243	-0.570012	0.804579	0.478794	-2.14851	1.00849		1242	-1.35509	1.26619	0.284736		-3.83922	1.12905	0.345552	1.37965	0.80227		-2.36117	3.05227	0.417987
	rs14000	1	109822509	PSRC1	C	0.13	1243	-1.23424	0.881795	0.161859	-2.96422	0.495749		1241	-1.422	1.36904	0.299155		-4.1079	1.26391	-0.973598	1.34498	0.469281		-3.61232	1.66512	0.827914
	rs657420	1	109826136	PSRC1	C	0.45	1243	-0.679934	0.69806	0.330231	-2.04945	0.689584		1233	-1.18326	1.14181	0.300267		-3.42338	1.05686	-0.178841	1.13792	0.875141		-2.41134	2.05365	0.576152
	rs1169286	12	121419056	TCF1	A	0.47	1239	-0.11289	0.66896	0.866017	-1.42532	1.19954		1228	1.14938	1.12547	0.307344		-1.05871	3.35746	-1.17847	1.09088	0.280227		-3.31869	0.961752	0.182908
	rs2393791	12	121423956	TCF1	A	0.48	1244	-0.54736	0.660008	0.407082	-1.84222	0.747503		1238	-0.856101	1.12283	0.44594		-3.05899	1.34678	-0.180118	1.10542	0.870592		-2.34885	1.98861	0.705785
	rs1169293	12	121426545	TCF1	G	0.08	1245	-0.478558	1.27057	0.706499	-2.97127	2.01415		1243	1.76435	2.08751	0.398166		-2.33111	5.85982	-2.19025	1.71025	0.200553		-5.54557	1.16507	0.162083
	rs12427353	12	121426901	TCF1	C	0.21	1246	-0.746951	0.758292	0.324795	-2.23463	0.740731		1241	0.163335	1.34844	0.903609		-2.48217	2.80884	-1.50287	1.05854	0.155929		-3.57961	0.573865	0.374865
	rs1169300	12	121431225	TCF1	A	0.45	1243	0.594619	0.673149	0.377226	-0.726027	1.91526		1237	-0.483272	1.13264	0.66969		-2.7054	1.73886	1.59653	1.13819	0.160963		-0.636492	3.82955	0.252779
	rs1169302	12	121432302	TCF1	G	0.49	1242	0.30986	0.670982	0.644306	-1.00654	1.62626		1229	-0.100908	1.11517	0.927916		-2.28878	2.08697	0.285013	1.12147	0.799428		-1.91521	2.48524	0.828257
	rs2259816	12	121435587	TCF1	C	0.49	1245	-0.420708	0.683907	0.538567	-1.76246	0.921041		1239	-0.213943	1.12843	0.849659		-2.42781	1.99992	-0.628938	1.10343	0.568792		-2.79375	1.53588	0.813945
	rs1169307	12	121438382	TCF1	T	0.33	1246	0.402029	0.71054	0.571628	-0.99197	1.79603		1239	0.0919663	1.15461	0.936527		-2.17326	2.35719	0.948076	1.10752	0.392143		-1.22476	3.12091	0.62371
	rs10962	17	36046451	TCF2	G	0.16	1245	-0.298416	0.862273	0.729341	-1.9901	1.39327		1238	-0.0922176	1.45062	0.949322		-2.93819	2.75375	-0.313491	1.24438	0.80114		-2.75484	2.12785	0.91446
	rs3110641	17	36047417	TCF2	T	0.32	1243	-0.167033	0.755661	0.825096	-1.64956	1.31549		1238	-0.616918	1.1073	0.577537		-2.78934	1.5555	0.168864	1.10566	0.878638		-2.00033	2.33805	0.626869
	rs3110640	17	36048823	TCF2	C	0.46	1242	0.222348	0.674259	0.741633	-1.10048	1.54517		1234	0.246358	1.20044	0.837432		-2.10879	2.6015	0.326676	1.17504	0.781049		-1.97863	2.63199	0.96727
	rs11868513	17	36052692	TCF2	A	0.21	1244	1.1911	0.870775	0.171604	-0.517262	2.89947		1236	2.23537	1.37139	0.103357		-0.455158	4.92589	-0.371431	1.24215	0.764974		-2.80842	2.06555	0.18545
	rs11656817	17	36056899	TCF2	G	0.15	1246	-0.879691	0.801135	0.272394	-2.45143	0.692045		1238	-0.958166	1.39166	0.491265		-3.68847	1.77213	-0.958196	1.394	0.49198		-3.69309	1.7767	0.999989
	rs2189303	17	36060105	TCF2	T	0.23	1243	0.369664	0.756111	0.624998	-1.11374	1.85307		1233	0.163904	1.29611	0.89939		-2.37896	2.70676	0.748135	1.43176	0.601398		-2.06085	3.55712	0.796978
	rs8075185	17	36060216	TCF2	T	0.47	1243	-0.771836	0.64184	0.229387	-2.03106	0.487385		1236	-0.192683	1.20356	0.872833		-2.55395	2.16858	-1.29073	1.21586	0.288635		-3.67613	1.09466	0.591899
	rs2074430	17	36060515	TCF2	A	0.32	1243	-0.516304	0.6694	0.440681	-1.82959	0.796986		1232	-0.3879	1.24578	0.755572		-2.83201	2.05621	-0.506778	1.30228	0.697235		-3.06174	2.04818	0.956253
	rs2074428	17	36061659	TCF2	C	0.47	1245	-0.680706	0.658255	0.301289	-1.97213	0.610717		1237	-1.30729	1.14062	0.251971		-3.54508	0.930507	-0.0173331	1.19081	0.988389		-2.35358	2.31892	0.502213
	rs3094508	17	36062935	TCF2	G	0.3	1245	-0.533778	0.771822	0.48933	-2.04801	0.980451		1241	-0.568893	1.17412	0.628099		-2.8724	1.73461	-0.605722	1.13071	0.592263		-2.82406	1.61262	0.982806
	rs2158254	17	36065495	TCF2	A	0.42	1243	-0.252953	0.678074	0.709178	-1.58326	1.07735		1236	-2.21838	1.16596	0.0573244		-4.50589	0.0691209	1.70731	1.15349	0.139098		-0.555732	3.97036	0.0363775	*
	rs9892543	17	36067959	TCF2	G	0.17	1245	-0.780283	0.835186	0.350351	-2.41883	0.858258		1236	-2.86579	1.25372	0.0224347	*	-5.32547	-0.406108	0.724895	1.26579	0.566965		-1.75846	3.20825	0.0593125
	rs2285740	17	36068728	TCF2	G	0.42	1242	0.101827	0.644242	0.874438	-1.16211	1.36576		1230	0.387889	1.17752	0.741901		-1.9223	2.69808	-0.232312	1.19136	0.845428		-2.56966	2.10504	0.754328
	rs3110644	17	36073196	TCF2	C	0.27	1245	-0.14651	0.733718	0.841762	-1.58598	1.29296		1242	-2.23936	1.33788	0.094421		-4.86413	0.385413	1.85269	1.2435	0.136507		-0.586928	4.29231	0.0553495
	rs4794758	17	36080428	TCF2	T	0.19	1247	0.262139	0.919313	0.775579	-1.54145	2.06573		1240	0.747315	1.42551	0.600203		-2.04939	3.54401	-0.327511	1.2412	0.791927		-2.76262	2.1076	0.572026
	rs7407025	17	36080810	TCF2	G	0.32	1245	0.245025	0.691058	0.722976	-1.11075	1.6008		1238	1.25746	1.24006	0.310769		-1.17542	3.69034	-0.777521	1.21517	0.522393		-3.16156	1.60652	0.314162
	rs2107131	17	36086689	TCF2	T	0.29	1244	0.0397982	0.777686	0.959194	-1.48594	1.56553		1241	-0.557996	1.18248	0.637092		-2.8779	1.76191	0.618294	1.12961	0.584237		-1.59789	2.83448	0.49156
	rs1016990	17	36088915	TCF2	G	0.4	1242	-0.316929	0.737988	0.667671	-1.76478	1.13092		1232	-0.270947	1.12461	0.809654		-2.47734	1.93544	-0.112358	1.12036	0.920133		-2.3104	2.08569	0.925401
	rs3744763	17	36090885	TCF2	C	0.45	1243	-0.773835	0.670437	0.248632	-2.08916	0.541489		1238	-2.35245	1.09441	0.031789	*	-4.49958	-0.205324	0.812577	1.08265	0.453071		-1.31147	2.93663	0.064996
	rs4430796	17	36098040	TCF2	A	0.45	1243	-0.281668	0.643585	0.661713	-1.54431	0.980975		1236	-0.0258755	1.11264	0.98145		-2.20877	2.15701	-0.621999	1.1164	0.577529		-2.81227	1.56827	0.742684
	rs7501939	17	36101156	TCF2	T	0.41	1245	0.305104	0.690683	0.658753	-1.04994	1.66015		1241	-0.459892	1.13715	0.685971		-2.69086	1.77108	1.27576	1.13622	0.261735		-0.95338	3.50491	0.335302
	rs7405696	17	36102035	TCF2	C	0.31	1240	-1.33415	0.710996	0.0608297	-2.72905	0.0607488		1226	-0.707074	1.20823	0.558511		-3.07752	1.66337	-1.80372	1.11288	0.105329		-3.98711	0.379674	0.54844
	rs3814570	10	114708510	TCF7L2	T	0.24	1247	0.584291	0.790945	0.460214	-0.967453	2.13604		1242	-0.0346211	1.21685	0.977307		-2.42196	2.35271	1.25041	1.27987	0.328769		-1.26056	3.76138	0.505014
	rs7094463	10	114711983	TCF7L2	A	0.41	1238	-0.104102	0.680812	0.878495	-1.43979	1.23158		1227	0.206675	1.26883	0.870635		-2.28266	2.69601	-0.318656	1.236	0.796596		-2.7436	2.10628	0.801834
	rs2094405	10	114715689	TCF7L2	A	0.38	1238	-0.43247	0.63643	0.496933	-1.68108	0.816141		1222	-1.30143	1.20265	0.279408		-3.66095	1.05808	0.228859	1.22198	0.851468		-2.16857	2.62629	0.456271
	rs10885399	10	114726177	TCF7L2	A	0.28	1244	-0.493933	0.678691	0.46689	-1.82545	0.837583		1239	-0.591258	1.27435	0.642752		-3.0914	1.90888	-0.313865	1.24671	0.801273		-2.75979	2.13206	0.896184
	rs12573128	10	114730797	TCF7L2	G	0.21	1245	-0.0016364	0.773837	0.998313	-1.51982	1.51655		1244	-0.493207	1.27946	0.699948		-3.00337	2.01695	0.413662	1.28571	0.747706		-2.10876	2.93608	0.65762
	rs7917983	10	114732882	TCF7L2	T	0.42	1243	-0.327956	0.62052	0.597235	-1.54535	0.889436		1235	0.0141727	1.13834	0.990068		-2.21915	2.2475	-0.485751	1.13776	0.669501		-2.71793	1.74642	0.79312
	rs11196175	10	114736614	TCF7L2	C	0.35	1244	-0.12065	0.738533	0.870259	-1.56957	1.32827		1239	-0.529549	1.22253	0.664976		-2.92803	1.86893	0.235382	1.31075	0.857513		-2.33617	2.80693	0.710408
	rs7081062	10	114740745	TCF7L2	G	0.33	1244	-0.721754	0.660552	0.274759	-2.01768	0.574175		1242	-0.869705	1.13592	0.444037		-3.09825	1.35885	-0.585206	1.0997	0.594719		-2.74271	1.5723	0.874358
	rs7079711	10	114745788	TCF7L2	A	0.13	1247	-0.982014	1.03745	0.344043	-3.01736	1.05333		1243	-0.526962	1.41727	0.710095		-3.3075	2.25357	-1.35224	1.78296	0.448341		-4.85021	2.14573	0.74032
	rs7901695	10	114754088	TCF7L2	C	0.36	1233	0.178723	0.73215	0.807189	-1.25769	1.61513		1213	-0.768275	1.13743	0.499521		-2.99985	1.46329	1.43072	1.17338	0.222963		-0.871377	3.73281	0.213222
	rs11196203	10	114805860	TCF7L2	A	0.14	1247	0.0273531	0.959806	0.977269	-1.85568	1.91038		1246	-0.122214	1.38292	0.929593		-2.83534	2.59091	0.236556	1.60412	0.882787		-2.91054	3.38365	0.875868
	rs10885409	10	114808072	TCF7L2	T	0.49	1236	0.0282857	0.681711	0.96691	-1.30916	1.36574		1224	1.18576	1.07718	0.271203		-0.927589	3.29911	-1.18212	1.10936	0.286822		-3.3586	0.994358	0.163646
	rs12255372	10	114808902	TCF7L2	T	0.34	1243	-0.166666	0.707847	0.813894	-1.55539	1.22205		1240	-0.812136	1.13382	0.473951		-3.03657	1.4123	0.483232	1.13244	0.669662		-1.73851	2.70497	0.464301
	rs4918789	10	114821807	TCF7L2	T	0.5	1233	0.270588	0.6842	0.692558	-1.07175	1.61292		1213	0.23412	1.09504	0.830739		-1.91429	2.38253	0.162124	1.16712	0.889545		-2.12769	2.45194	0.967966
	rs10885410	10	114824473	TCF7L2	A	0.2	1245	-0.231495	0.808262	0.774611	-1.81721	1.35422		1238	-1.6247	1.27211	0.201783		-4.12046	0.87105	1.12119	1.37985	0.416638		-1.58594	3.82831	0.188335
	rs7908486	10	114834498	TCF7L2	G	0.35	1246	-1.46953	0.691078	0.0336649	-2.82535	-0.113716		1241	-3.73395	1.17016	0.0014538	*	-6.02968	-1.43822	0.851592	1.19327	0.475572		-1.48948	3.19267	0.0169795	*
	rs12184389	10	114839770	TCF7L2	A	0.17	1247	-0.103568	0.837229	0.90157	-1.74612	1.53898		1244	0.598489	1.4676	0.68349		-2.28078	3.47776	-0.915296	1.47526	0.53509		-3.8096	1.97901	0.532244
	rs11196218	10	114840494	TCF7L2	A	0.38	1239	1.9119	0.670347	0.0044158	0.59675	3.22705		1227	3.09274	1.20751	0.0105498	*	0.723692	5.46178	0.807972	1.20419	0.50237		-1.55455	3.1705	0.252972
	rs3750805	10	114847143	TCF7L2	T	0.16	1247	1.79675	0.94361	0.0571262	-0.0545048	3.64801		1244	1.71168	1.40665	0.223895		-1.04802	4.47138	1.94796	1.45034	0.179486		-0.897458	4.79338	0.912244
	rs3814572	10	114847723	TCF7L2	G	0.15	1244	-0.0847357	0.98675	0.931581	-2.02063	1.85116		1237	-0.358768	1.62255	0.825041		-3.54206	2.82453	0.407359	1.45734	0.779892		-2.4518	3.26652	0.746971
	rs749596	10	114847905	TCF7L2	A	0.1	1244	-1.81397	0.912545	0.0470526	-3.60429	-0.0236614		1239	-0.657104	1.3169	0.617883		-3.24072	1.92651	-3.06643	1.31565	0.0199285	*	-5.64759	-0.485262	0.207834
	rs11196224	10	114855397	TCF7L2	T	0.38	1245	0.391827	0.682433	0.565963	-0.947031	1.73068		1240	2.43168	1.19477	0.0420389	*	0.0876536	4.7757	-1.87501	1.15681	0.105307		-4.14454	0.39453	0.0250846	*
	rs7085532	10	114859463	TCF7L2	G	0.28	1243	-0.58695	0.723884	0.417618	-2.00713	0.833233		1235	-2.74268	1.22148	0.024922	*	-5.13911	-0.346255	1.53054	1.30937	0.242667		-1.03833	4.09941	0.040043	*
	rs10749128	10	114865489	TCF7L2	C	0.23	1180	-0.384807	0.833995	0.644596	-2.0211	1.25149		1104	-1.31557	1.41587	0.353012		-4.09371	1.46257	0.584331	1.51615	0.700013		-2.39056	3.55923	0.412326
	rs11196229	10	114866172	TCF7L2	A	0.13	1243	-1.58315	0.957537	0.0985139	-3.46173	0.295438		1236	-0.765512	1.59693	0.631765		-3.89854	2.36751	-2.3668	1.28732	0.0662236		-4.8924	0.158796	0.465156
	rs4918796	10	114880342	TCF7L2	C	0.29	1245	-0.0790511	0.74158	0.915125	-1.53395	1.37585		1240	-1.09882	1.17009	0.347869		-3.39441	1.19677	0.790262	1.22063	0.517482		-1.6045	3.18502	0.315288
	rs12772424	10	114880551	TCF7L2	A	0.45	1243	0.18468	0.658116	0.779049	-1.10647	1.47583		1236	0.606403	1.21933	0.61905		-1.78581	2.99861	-0.168361	1.22731	0.890912		-2.57623	2.2395	0.707141
	rs290494	10	114885871	TCF7L2	G	0.11	1242	-0.219573	1.06506	0.836699	-2.3091	1.86995		1239	-1.12349	1.58447	0.478419		-4.23207	1.98508	0.981894	1.79203	0.583844		-2.53389	4.49767	0.420341
	rs1362943	10	114888608	TCF7L2	A	0.23	1243	-0.0760148	0.75523	0.919844	-1.5577	1.40566		1234	0.080495	1.28184	0.949939		-2.43436	2.59535	-0.317127	1.2715	0.803084		-2.81169	2.17743	0.846927
	rs3814573	10	114898093	TCF7L2	T	0.38	1244	-0.238051	0.676908	0.725143	-1.56607	1.08997		1236	-0.93017	1.16981	0.426681		-3.22522	1.36488	0.636095	1.23693	0.607168		-1.79065	3.06284	0.430939
	rs7080044	10	114899115	TCF7L2	T	0.37	1244	0.253276	0.719774	0.724986	-1.15884	1.66539		1236	-0.125518	1.16892	0.914506		-2.41884	2.1678	0.415155	1.15302	0.718866		-1.84696	2.67727	0.766093
	rs4917646	10	114902811	TCF7L2	G	0.29	1243	-0.156867	0.749056	0.834155	-1.62644	1.3127		1232	-1.02235	1.21758	0.401265		-3.41112	1.36643	0.545518	1.27621	0.669126		-1.95829	3.04933	0.432187
	rs7903424	10	114904036	TCF7L2	A	0.27	1233	0.229407	0.753679	0.760888	-1.24924	1.70806		1219	3.0758	1.31674	0.0196581	*	0.492453	5.65915	-2.71686	1.13423	0.0167569	*	-4.94215	-0.491579	0.0029582	*
	rs290491	10	114904534	TCF7L2	T	0.16	1245	0.706769	0.820542	0.389216	-0.903044	2.31658		1237	0.481138	1.3271	0.717005		-2.12251	3.08478	1.02094	1.46258	0.485283		-1.8485	3.89038	0.810291
	rs290489	10	114907055	TCF7L2	G	0.36	1246	0.136985	0.712826	0.847639	-1.2615	1.53547		1236	-0.758032	1.14724	0.508901		-3.00881	1.49274	1.24168	1.21222	0.305893		-1.13657	3.61994	0.286892
	rs290487	10	114909731	TCF7L2	T	0.2	1240	0.36901	0.850856	0.664588	-1.30028	2.0383		1234	-0.842082	1.27796	0.510065		-3.34931	1.66515	1.56682	1.52936	0.305805		-1.43364	4.56728	0.286192
	rs176632	10	114911079	TCF7L2	T	0.07	1246	0.656804	1.44814	0.650232	-2.18428	3.49789		1243	-0.929053	1.79197	0.604234		-4.4447	2.58659	2.50671	1.99536	0.209258		-1.40798	6.4214	0.163939
	rs1555485	10	114912534	TCF7L2	A	0.08	1244	-0.852885	1.34909	0.527379	-3.49966	1.79389		1240	-1.96104	1.60572	0.222213		-5.1113	1.18922	0.679789	2.51008	0.786572		-4.24473	5.60431	0.397394
	rs1028629	10	114912656	TCF7L2	T	0.2	1246	0.131214	0.78273	0.866897	-1.40441	1.66684		1239	2.42963	1.35166	0.0724999		-0.222194	5.08145	-2.33191	1.21427	0.0550358		-4.71418	0.0503604	0.0202378	*
	rs1225404	10	114914665	TCF7L2	C	0.16	1245	0.287196	0.95497	0.763665	-1.58635	2.16074		1240	-0.970395	1.34698	0.471401		-3.61303	1.67224	1.87816	1.55457	0.22722		-1.17174	4.92806	0.193541
	rs290483	10	114915214	TCF7L2	G	0.22	1239	-0.841996	0.855696	0.325315	-2.52078	0.836793		1232	-2.35491	1.18375	0.046885	*	-4.67732	-0.0324878	1.01356	1.36539	0.458035		-1.66521	3.69233	0.0756297
	rs290481	10	114923825	TCF7L2	A	0.21	1244	-0.432508	0.84727	0.609812	-2.09476	1.22974		1234	-2.19367	1.18663	0.0647486		-4.52172	0.134384	1.43911	1.45058	0.32135		-1.4068	4.28502	0.0754482
	rs10769866	11	8076151	TUB	G	0.31	1243	0.308771	0.696609	0.657663	-1.0579	1.67544		1235	1.41772	1.13683	0.212607		-0.812634	3.64807	-0.750582	1.15069	0.514337		-3.00813	1.50696	0.230376
	rs11041723	11	8078704	TUB	C	0.38	1243	0.821487	0.647388	0.204707	-0.448618	2.09159		1234	2.35328	1.14663	0.0403482	*	0.103706	4.60286	-0.613567	1.1408	0.590786		-2.85171	1.62458	0.115015
	rs11823329	11	8080866	TUB	A	0.15	1239	1.57212	0.954155	0.0996797	-0.299838	3.44407		1232	2.54853	1.59907	0.111248		-0.588694	5.68576	0.555749	1.29567	0.668051		-1.98623	3.09773	0.365275
	rs2280726	11	8082729	TUB	G	0.23	1245	0.0215174	0.739722	0.976799	-1.42973	1.47277		1236	0.578066	1.21212	0.633517		-1.80001	2.95614	-0.736275	1.27393	0.563402		-3.23561	1.76306	0.510392
	rs11601971	11	8085652	TUB	T	0.11	1245	2.10529	1.12489	0.0615046	-0.101614	4.3122		1239	5.81676	1.79156	0.0011988	*	2.30191	9.33162	-0.982769	1.32866	0.459641		-3.58946	1.62393	0.0024966	*
	rs7932687	11	8088757	TUB	A	0.37	1244	-0.239386	0.660776	0.717205	-1.53575	1.05698		1236	1.27257	1.13422	0.262091		-0.952661	3.49781	-1.61666	1.103	0.142987		-3.78063	0.547313	0.108775
	rs1881240	11	8091424	TUB	G	0.36	1244	0.620356	0.670051	0.354714	-0.69421	1.93492		1238	0.0292248	1.12555	0.97929		-2.17898	2.23743	1.30326	1.16875	0.265031		-0.989713	3.59623	0.494222
	rs6578921	11	8094502	TUB	A	0.49	1245	0.443232	0.610553	0.468006	-0.754605	1.64107		1238	0.378131	1.07087	0.72407		-1.72281	2.47907	0.516911	1.07934	0.632085		-1.60065	2.63447	0.937498
	rs1406095	11	8094682	TUB	G	0.39	1242	0.644518	0.6682	0.334955	-0.666418	1.95545		1230	-0.322505	1.10634	0.770715		-2.49305	1.84804	1.6624	1.14247	0.145899		-0.579017	3.90383	0.271932
	rs3794018	11	8097434	TUB	C	0.43	1247	1.10956	0.618651	0.0731359	-0.104166	2.32328		1240	0.485919	1.1299	0.667231		-1.73083	2.70266	1.72565	1.11936	0.123417		-0.470412	3.92172	0.508242
	rs7926428	11	8099117	TUB	T	0.13	1244	-1.47319	1.04798	0.160052	-3.52921	0.58283		1240	0.174113	1.74558	0.920563		-3.25054	3.59877	-3.12806	1.61882	0.053551		-6.30401	0.0478965	0.213202
	rs7926527	11	8099189	TUB	C	0.35	1245	-1.21534	0.687781	0.0774677	-2.56469	0.134009		1236	-2.37971	1.19724	0.0470705	*	-4.72857	-0.0308505	-0.107207	1.30547	0.934563		-2.66841	2.45399	0.276837
	rs4758287	11	8099913	TUB	A	0.25	1239	-1.05941	0.72623	0.144881	-2.4842	0.365379		1212	-1.45399	1.19602	0.224339		-3.80051	0.89252	-0.429886	1.22852	0.726459		-2.84017	1.9804	0.595801
	rs4758040	11	8101173	TUB	C	0.37	1245	-1.16409	0.66564	0.0805698	-2.47	0.141823		1237	-0.919801	1.10464	0.405194		-3.087	1.2474	-1.35439	1.11799	0.225957		-3.54778	0.839001	0.806467
	rs4575312	11	8108723	TUB	A	0.26	1244	-0.51673	0.75475	0.493702	-1.99747	0.964007		1235	-1.77694	1.24038	0.152235		-4.21045	0.656574	0.722946	1.3385	0.589214		-1.90306	3.34895	0.232068
	rs4385931	11	8109648	TUB	C	0.28	1245	-0.483321	0.71295	0.497951	-1.88205	0.915408		1242	-0.042503	1.17119	0.971057		-2.34025	2.25524	-1.05913	1.17956	0.369418		-3.37331	1.25506	0.586448
	rs3752898	11	8116920	TUB	C	0.17	1245	-0.0773011	0.970502	0.936528	-1.98132	1.82672		1238	1.70165	1.3681	0.213807		-0.98242	4.38573	-2.10464	1.42202	0.139121		-4.89449	0.68522	0.060044
	rs11041740	11	8117518	TUB	T	0.18	1245	-0.857445	0.798001	0.282813	-2.42303	0.708144		1236	-0.884671	1.32513	0.504506		-3.48444	1.7151	-0.873222	1.28381	0.496519		-3.39193	1.64549	0.995555
	rs2242501	11	8118103	TUB	A	0.23	1246	-0.238909	0.744241	0.748257	-1.69903	1.22121		1238	-0.4073	1.21867	0.738273		-2.79821	1.98361	-0.154889	1.21965	0.898965		-2.54772	2.23794	0.895649
	rs2242503	11	8118472	TUB	T	0.28	1243	-0.389505	0.74815	0.602722	-1.85729	1.07828		1228	0.546153	1.17801	0.643002		-1.76501	2.85732	-1.35177	1.17254	0.249198		-3.65219	0.948662	0.292302
	rs16935778	11	8120601	TUB	C	0.06	1246	2.27592	1.55085	0.142485	-0.766662	5.3185		1242	5.2684	2.32392	0.0235612	*	0.709118	9.82769	-0.744789	2.2579	0.741563		-5.17456	3.68498	0.0814625
	rs3750955	11	8126242	TUB	C	0.2	1245	0.467143	0.846867	0.581313	-1.19432	2.1286		1233	0.243893	1.33066	0.854604		-2.36674	2.85453	0.588435	1.48256	0.691507		-2.32022	3.49709	0.87763
	rs1055233	11	8127495	TUB	T	0.31	1244	0.202257	0.71037	0.775906	-1.19141	1.59593		1233	-0.513046	1.24532	0.680427		-2.95625	1.93016	0.923061	1.34549	0.492817		-1.71667	3.56279	0.506253
FASTING GLUCOSE, mg/dl
	rs1042031	2	21225753	APOB	A	0.16	1075	-1.12464	0.682794	0.0998303	-2.46441	0.215137		1071	-1.85206	0.975314	0.057844		-3.76583	0.0617049	-0.728484	1.03506	0.481705		-2.75948	1.30251	0.449105
	rs693	2	21232195	APOB	T	0.35	1077	0.473841	0.547455	0.386941	-0.600372	1.54805		1070	0.665973	0.989113	0.500901		-1.27487	2.60682	0.385054	1.01573	0.704696		-1.60802	2.37813	0.867049
	rs673548	2	21237544	APOB	A	0.25	1076	0.504506	0.641373	0.43169	-0.753993	1.763		1071	0.576199	1.03731	0.578686		-1.45921	2.61161	0.514303	0.991823	0.604188		-1.43186	2.46047	0.968558
	rs11126598	2	21240364	APOB	A	0.3	1077	0.376971	0.609789	0.536577	-0.819553	1.57349		1068	0.290532	0.985234	0.768138		-1.64271	2.22377	0.537134	0.91743	0.558352		-1.26306	2.33733	0.865641
	rs11676704	2	21244358	APOB	G	0.13	1077	-0.503135	0.805524	0.532364	-2.08373	1.07746		1073	-0.0650526	1.18337	0.956171		-2.38706	2.25696	-0.879716	1.0316	0.39398		-2.90392	1.14449	0.59372
	rs3791981	2	21245367	APOB	G	0.22	1078	0.0204866	0.666407	0.975481	-1.28713	1.3281		1076	0.622896	1.02787	0.544638		-1.39398	2.63977	-0.539801	1.26325	0.66924		-3.01855	1.93895	0.533399
	rs679899	2	21250914	APOB	A	0.44	1075	-0.38379	0.580464	0.508641	-1.52277	0.755194		1068	-0.9654	0.963273	0.316472		-2.85555	0.924746	0.0719917	0.938948	0.938898		-1.77042	1.91441	0.49053
	rs1469513	2	21259562	APOB	C	0.31	1077	0.51997	0.623207	0.404273	-0.702882	1.74282		1072	0.854189	1.02279	0.40382		-1.15274	2.86112	0.266414	1.0548	0.800647		-1.80332	2.33615	0.723356
	rs1367117	2	21263900	APOB	A	0.2	1077	-0.2786	0.656752	0.671499	-1.56727	1.01007		1068	0.341886	1.15952	0.768165		-1.93333	2.61711	-0.756921	0.983597	0.441743		-2.68695	1.17311	0.515563
	rs12714264	2	21265518	APOB	A	0.21	1073	-1.26687	0.740474	0.087393	-2.71983	0.186087		1062	-1.00466	0.992049	0.311431		-2.95128	0.941965	-1.65455	1.1835	0.162403		-3.97685	0.66774	0.683372
	rs2811708	9	21973422	CDKN2A	T	0.25	1077	-1.09725	0.591209	0.0637364	-2.25732	0.0628108		1069	-1.99693	1.07171	0.0626946		-4.09985	0.105983	0.293133	0.974866	0.76371		-1.61976	2.20603	0.169913
	rs3731239	9	21974218	CDKN2A	C	0.29	1075	-0.152725	0.652093	0.81487	-1.43226	1.12681		1070	-0.32674	1.04023	0.753503		-2.36788	1.7144	0.0271685	0.987122	0.978048		-1.90977	1.96411	0.817841
	rs2811709	9	21980151	CDKN2A	A	0.09	1076	-0.711094	0.858324	0.407591	-2.39529	0.973105		1074	0.133704	1.26391	0.915772		-2.34634	2.61375	-1.70088	1.44083	0.238069		-4.52807	1.12631	0.379505
	rs4074785	9	21981583	CDKN2A	A	0.08	1078	-1.33108	0.978703	0.174103	-3.25148	0.58932		1073	-0.0995662	1.48493	0.946554		-3.01329	2.81416	-2.54519	1.35967	0.0614942		-5.21314	0.12277	0.240768
	rs3731204	9	21987584	CDKN2A	G	0.12	1076	-1.29717	0.819025	0.113536	-2.90426	0.309913		1072	-1.7496	1.26999	0.168603		-4.24159	0.742385	-0.3295	1.22839	0.788569		-2.73986	2.08086	0.451204
	rs3217992	9	22003223	CDKN2B	G	0.46	1075	-0.741476	0.589417	0.208674	-1.89803	0.415075		1066	0.595646	0.992133	0.54839		-1.35113	2.54243	-2.03759	0.95396	0.0329149	*	-3.90947	-0.165717	0.0892418
	rs1063192	9	22003367	CDKN2B	C	0.28	1075	-0.274556	0.627514	0.661817	-1.50586	0.95675		1073	0.0533329	0.972713	0.956285		-1.85533	1.96199	-0.543512	1.00243	0.587797		-2.51048	1.42345	0.695226
	rs3217986	9	22005330	CDKN2B	C	0.07	1078	-1.2561	1.00077	0.209704	-3.21979	0.707594		1073	0.183665	1.5384	0.904991		-2.83498	3.20231	-2.61002	1.3718	0.0573599		-5.30177	0.0817272	0.190924
	rs2069422	9	22008026	CDKN2B	C	0.09	1077	-0.500352	0.888562	0.573483	-2.24388	1.24318		1072	0.647563	1.40166	0.644179		-2.10278	3.39791	-2.088	1.41143	0.139345		-4.85752	0.681522	0.209594
	rs1421085	16	53800954	FTO	C	0.46	1077	-0.0956042	0.561918	0.864933	-1.1982	1.00699		1069	-0.733013	1.02193	0.473359		-2.73826	1.27223	0.591302	1.01299	0.559534		-1.3964	2.579	0.432537
	rs17817449	16	53813367	FTO	G	0.44	1073	-0.0085887	0.563509	0.987842	-1.11431	1.09713		1062	-0.633353	1.01352	0.532168		-2.6221	1.3554	0.583939	0.990139	0.555482		-1.35894	2.52682	0.46022
	rs2268576	7	44189023	GCK	G	0.5	1070	-0.787639	0.530272	0.137749	-1.82814	0.252864		1057	-1.14964	0.98555	0.243681		-3.08352	0.784244	-0.383611	0.988722	0.698105		-2.32372	1.5565	0.642378
	rs2268575	7	44189274	GCK	G	0.25	1072	-0.67974	0.616458	0.270428	-1.88935	0.529875		1058	-1.12744	0.986498	0.253352		-3.06318	0.808296	-0.072667	0.974126	0.94055		-1.98413	1.8388	0.486283
	rs2971676	7	44194482	GCK	T	0.07	1076	0.825978	1.0553	0.433979	-1.24472	2.89668		1074	1.52421	1.59381	0.339123		-1.60316	4.65157	-0.145602	1.58074	0.926628		-3.24733	2.95613	0.481275
	rs2268572	7	44194551	GCK	T	0.13	1074	-0.455128	0.780771	0.56007	-1.98716	1.0769		1069	-0.120092	1.14596	0.916557		-2.3687	2.12851	-0.805254	1.20352	0.50359		-3.16682	1.55631	0.696951
	rs2070971	7	44197583	GCK	A	0.11	1073	-0.683074	0.912862	0.454459	-2.47429	1.10814		1061	-0.181309	1.27906	0.887304		-2.69112	2.3285	-1.38614	1.36036	0.308462		-4.05549	1.2832	0.529187
	rs8116574	20	43030809	HNF4A	A	0.18	1077	0.110114	0.637227	0.86284	-1.14025	1.36048		1075	-0.969224	1.00792	0.336466		-2.94697	1.00852	1.3589	1.03146	0.187971		-0.665032	3.38284	0.139875
	rs745975	20	43034693	HNF4A	A	0.24	1073	-0.464409	0.653362	0.477365	-1.74644	0.817619		1053	-0.204985	1.02314	0.841246		-2.21263	1.80266	-0.795642	1.07418	0.459044		-2.90345	1.31216	0.716328
	rs3212183	20	43035138	HNF4A	C	0.41	1076	-0.0936889	0.574367	0.870457	-1.22071	1.03333		1067	1.26902	1.04292	0.223952		-0.777405	3.31545	-1.37685	1.002	0.169699		-3.34299	0.58928	0.116611
	rs6093976	20	43035780	HNF4A	T	0.22	1075	-0.659182	0.66684	0.323125	-1.96765	0.649288		1065	-0.389626	1.02235	0.7032		-2.39571	1.61645	-1.03302	1.05351	0.327041		-3.10025	1.03421	0.685191
	rs8114057	20	43036452	HNF4A	G	0.46	1077	0.138707	0.52529	0.791786	-0.892013	1.16943		1067	0.655815	1.05103	0.532781		-1.40654	2.71817	-0.328704	1.03233	0.750237		-2.35436	1.69695	0.583024
	rs11574736	20	43039537	HNF4A	G	0.21	1076	0.0714742	0.59237	0.903985	-1.09087	1.23382		1071	-0.765536	0.965938	0.428228		-2.66091	1.12983	0.892422	0.981238	0.363301		-1.03297	2.81781	0.284523
	rs6093978	20	43041591	HNF4A	T	0.4	1075	0.278243	0.52648	0.597265	-0.754815	1.3113		1066	-0.592518	1.02477	0.563257		-2.60335	1.41831	1.08243	1.11899	0.333601		-1.11326	3.27813	0.369281
	rs11574738	20	43042580	HNF4A	G	0.21	1077	0.0311351	0.666192	0.962732	-1.27606	1.33833		1071	0.578535	1.21518	0.634108		-1.8059	2.96297	-0.462051	1.04801	0.659386		-2.51846	1.59436	0.56953
	rs3212198	20	43044362	HNF4A	C	0.34	1076	0.209533	0.563165	0.70992	-0.895506	1.31457		1070	0.973441	0.948096	0.304781		-0.886922	2.8338	-0.45774	0.911694	0.615719		-2.24667	1.33119	0.333044
	rs6214	12	102793569	IGF1	A	0.37	1076	0.370542	0.592485	0.531841	-0.792029	1.53311		1072	0.25817	0.944406	0.784624		-1.59495	2.11129	0.586851	0.957752	0.540181		-1.29245	2.46616	0.824992
	rs1520220	12	102796522	IGF1	G	0.26	1076	0.204814	0.63407	0.746748	-1.03936	1.44898		1069	0.45995	0.952325	0.629212		-1.40871	2.32861	-0.20728	1.06866	0.846242		-2.30421	1.88965	0.671158
	rs17727841	12	102809630	IGF1	C	0.18	1077	0.60882	0.735784	0.408171	-0.834931	2.05257		1075	0.845757	1.05323	0.422147		-1.22089	2.91241	0.421795	1.20133	0.725577		-1.93545	2.77903	0.804129
	rs5742667	12	102823478	IGF1	T	0.28	1077	0.786455	0.63222	0.213789	-0.454083	2.02699		1071	0.685962	0.938793	0.465133		-1.15614	2.52807	0.827886	1.03974	0.42607		-1.2123	2.86807	0.925685
	rs7136446	12	102838515	IGF1	C	0.4	1072	0.731781	0.580179	0.207477	-0.406647	1.87021		1064	0.896724	0.908877	0.324051		-0.886693	2.68014	0.534763	0.953873	0.575174		-1.33695	2.40647	0.803617
	rs10735380	12	102844236	IGF1	G	0.29	1078	0.614865	0.629512	0.328923	-0.620356	1.85009		1074	0.0517777	0.936056	0.955898		-1.78495	1.88851	1.13008	1.02412	0.270075		-0.879447	3.13961	0.473196
	rs5742632	12	102856474	IGF1	C	0.23	1076	0.410357	0.68219	0.547616	-0.928232	1.74894		1072	-0.437219	0.980198	0.655651		-2.36057	1.48613	1.38412	1.05561	0.190074		-0.687209	3.45544	0.227158
	rs7956547	12	102858816	IGF1	C	0.24	1076	-0.165141	0.662771	0.803279	-1.46563	1.13534		1073	-0.784367	0.969033	0.418448		-2.68581	1.11707	0.523534	1.03341	0.612535		-1.50423	2.55129	0.38311
	rs1019731	12	102864425	IGF1	T	0.1	1076	-0.949155	0.917402	0.301085	-2.74928	0.850966		1074	-1.70791	1.52244	0.262191		-4.69524	1.27942	-0.252186	1.18644	0.831714		-2.58023	2.07585	0.466236
	rs12821878	12	102867667	IGF1	A	0.25	1077	-0.339358	0.669821	0.612512	-1.65368	0.974959		1073	-0.521191	1.07376	0.6275		-2.62812	1.58574	-0.141908	1.17857	0.904184		-2.4545	2.17069	0.835282
	rs17208470	2	227603905	IRS1	A	0.08	1076	-0.93163	1.05741	0.378488	-3.00647	1.14321		1069	0.506231	1.47215	0.731011		-2.38243	3.39489	-2.32777	1.47624	0.115136		-5.22447	0.568927	0.174346
	rs17410577	8	19799545	LPL	C	0.16	1077	0.190019	0.773471	0.805985	-1.32768	1.70772		1074	-0.397046	1.03025	0.700028		-2.4186	1.62451	0.649318	1.19834	0.588036		-1.70206	3.0007	0.516539
	rs1534649	8	19799641	LPL	T	0.39	1078	-0.16029	0.594378	0.787461	-1.32657	1.00599		1076	-1.32354	0.909392	0.145851		-3.10794	0.460868	0.869471	0.945654	0.358075		-0.986088	2.72503	0.122568
	rs253	8	19811417	LPL	T	0.41	1076	0.61039	0.592086	0.302815	-0.551398	1.77218		1073	-1.35581	0.896739	0.130847		-3.1154	0.403768	2.55358	0.90913	0.0050636	*	0.769684	4.33748	0.0039489	*
	rs264	8	19813180	LPL	A	0.16	1074	-0.758276	0.816882	0.353485	-2.36116	0.844609		1065	-1.34209	1.10406	0.224409		-3.5085	0.82431	-0.086371	1.13814	0.939523		-2.31964	2.1469	0.412106
	rs270	8	19813676	LPL	A	0.1	1077	1.02775	0.949104	0.279116	-0.834577	2.89007		1075	-0.884436	1.37079	0.518937		-3.57421	1.80533	2.79758	1.31002	0.0329461	*	0.227063	5.36809	0.054499
	rs283	8	19815098	LPL	A	0.19	1070	1.74998	0.654792	0.007643	0.465139	3.03481		1055	0.44813	1.08406	0.679412		-1.67905	2.57531	3.1997	1.00122	0.0014362	*	1.23507	5.16433	0.0883069
	rs285	8	19815189	LPL	T	0.44	1075	0.109997	0.573387	0.847906	-1.0151	1.2351		1062	-1.04362	0.940907	0.267614		-2.88989	0.802653	1.1885	0.942023	0.207354		-0.659956	3.03697	0.132079
	rs327	8	19819536	LPL	G	0.32	1075	-1.77527	0.617502	0.0041218	-2.98693	-0.56361		1067	-1.78584	0.917434	0.0518523		-3.58605	0.0143598	-1.73948	0.96564	0.0719295		-3.63427	0.155316	0.973934
	rs10099160	8	19821815	LPL	G	0.13	1074	0.790253	0.824056	0.337787	-0.826709	2.40721		1064	-0.658374	1.23417	0.593831		-3.08008	1.76334	2.43884	1.51661	0.108117		-0.537091	5.41477	0.154512
	rs4922115	8	19822830	LPL	A	0.18	915	-1.22464	0.765796	0.110131	-2.72759	0.278303		834	-1.99499	1.10832	0.0722254		-4.17045	0.180481	-0.194565	1.29967	0.881035		-2.74562	2.35649	0.321476
	rs1059611	8	19824563	LPL	C	0.13	1077	-1.62908	0.700187	0.0201716	-3.00298	-0.255176		1075	-1.04986	1.09929	0.339778		-3.20688	1.10716	-2.24446	1.02574	0.0288765	*	-4.25717	-0.231758	0.460371
	rs8087522	18	58040478	MC4R	A	0.28	1075	0.347348	0.6162	0.573082	-0.861757	1.55645		1062	1.21684	0.982303	0.215711		-0.710662	3.14434	-0.582529	1.02863	0.571301		-2.60094	1.43588	0.25553
	rs4846048	1	11846252	MTHFR	G	0.39	1075	-1.35149	0.566984	0.0173171	-2.46402	-0.238951		1067	-2.10478	0.954644	0.0276848	*	-3.97799	-0.231563	-0.544329	0.910688	0.550161		-2.33129	1.24264	0.289151
	rs1476413	1	11852300	MTHFR	A	0.28	1073	-0.675151	0.652726	0.301205	-1.95593	0.605627		1066	-1.71877	0.968637	0.0762816		-3.61945	0.181903	0.447261	0.982377	0.648998		-1.48038	2.3749	0.133881
	rs1801131	1	11854476	MTHFR	C	0.34	1075	-0.28168	0.605045	0.641631	-1.4689	0.905536		1066	-0.662012	1.00108	0.508567		-2.62635	1.30233	0.180827	1.01155	0.858159		-1.80405	2.1657	0.599904
	rs12121543	1	11854671	MTHFR	A	0.25	1075	-1.02293	0.649382	0.115499	-2.29714	0.251284		1065	-1.43349	1.00535	0.154206		-3.40622	0.539235	-0.554934	0.995718	0.577427		-2.50875	1.39888	0.56209
	rs6541003	1	11855867	MTHFR	G	0.47	1074	-0.960769	0.555974	0.0842638	-2.0517	0.130162		1065	-1.84403	0.946562	0.0516639		-3.70139	0.013329	0.0055884	0.920115	0.995155		-1.79988	1.81106	0.214251
	rs1801133	1	11856378	MTHFR	T	0.37	1074	0.966233	0.593812	0.103997	-0.198944	2.13141		1068	2.33707	0.964921	0.0156016	*	0.443687	4.23045	-0.440163	0.954171	0.644675		-2.31245	1.43212	0.0651993
	rs2066471	1	11860458	MTHFR	A	0.23	1075	-0.70315	0.680926	0.302008	-2.03926	0.63296		1072	-1.75418	1.02725	0.0879957		-3.76986	0.2615	0.435761	1.04799	0.677635		-1.6206	2.49213	0.161634
	rs9651118	1	11862214	MTHFR	C	0.09	1077	0.685571	0.887994	0.44026	-1.05685	2.42799		1073	1.52953	1.40783	0.277526		-1.23291	4.29197	-0.209454	1.4273	0.883359		-3.01011	2.5912	0.43304
	rs17367504	1	11862778	MTHFR	G	0.12	1078	1.32981	0.834115	0.111171	-0.306884	2.9665		1074	1.54819	1.15404	0.180032		-0.716264	3.81264	1.17452	1.08868	0.280904		-0.961698	3.31073	0.802719
	rs6713532	2	25384833	POMC	C	0.25	1077	0.915077	0.650615	0.159873	-0.361554	2.19171		1069	0.536011	1.08333	0.620856		-1.5897	2.66172	1.49031	1.16058	0.199385		-0.786988	3.7676	0.598459
	rs7565427	2	25385638	POMC	A	0.16	1078	-0.537083	0.692647	0.438271	-1.89619	0.822022		1073	-1.03428	1.14654	0.367214		-3.28402	1.21546	0.133552	1.08045	0.901649		-1.98651	2.25362	0.503954
	rs7565877	2	25386064	POMC	G	0.12	1076	0.0306393	0.774019	0.968432	-1.48813	1.54941		1073	-0.278244	1.08827	0.798251		-2.41365	1.85716	0.321148	1.3203	0.807868		-2.26956	2.91185	0.751697
	rs934778	2	25389224	POMC	C	0.28	1075	-0.0257553	0.653935	0.968591	-1.3089	1.25739		1072	-0.715766	1.00762	0.477644		-2.69293	1.2614	0.639211	1.12146	0.56881		-1.56132	2.83974	0.420488
	rs2972164	3	12334416	PPARG	C	0.43	1074	-0.104438	0.501835	0.835182	-1.08914	0.880263		1068	0.302221	0.990582	0.760354		-1.64151	2.24595	-0.614697	0.962371	0.523136		-2.50307	1.27368	0.584293
	rs13076055	3	12341996	PPARG	A	0.22	1076	-1.07968	0.618535	0.0811777	-2.29337	0.134002		1070	-0.190269	1.03047	0.853545		-2.21227	1.83173	-2.10551	1.02141	0.0395106	*	-4.10973	-0.101296	0.24438
	rs17793693	3	12345971	PPARG	A	0.12	1077	-0.582105	0.855018	0.49614	-2.25982	1.09561		1074	-0.0042072	1.2472	0.997309		-2.45147	2.44306	-1.52083	1.29266	0.239654		-4.05729	1.01563	0.420741
	rs17793951	3	12370737	PPARG	G	0.37	1077	0.0828043	0.563986	0.883302	-1.02384	1.18945		1068	-0.314109	1.07919	0.771062		-2.4317	1.80348	0.586239	1.05503	0.578559		-1.48395	2.65642	0.619065
	rs4135247	3	12396588	PPARG	G	0.41	1074	0.610259	0.502381	0.224738	-0.375512	1.59603		1066	0.372453	0.979409	0.703811		-1.54936	2.29427	0.974664	0.958577	0.30949		-0.906272	2.8556	0.715751
	rs2938392	3	12434608	PPARG	T	0.41	1074	0.222272	0.567136	0.695197	-0.890562	1.33511		1068	0.319224	0.966141	0.741155		-1.57655	2.215	0.248239	0.957806	0.795551		-1.63118	2.12766	0.963444
	rs4135275	3	12443844	PPARG	G	0.19	1075	0.935147	0.713442	0.190224	-0.464766	2.33506		1070	0.0290723	1.1848	0.980428		-2.29575	2.3539	1.95441	1.09561	0.0747322		-0.195395	4.10422	0.278799
	rs1151996	3	12445807	PPARG	G	0.39	1072	0.0477227	0.606873	0.937336	-1.14308	1.23853		1066	0.117065	0.975334	0.904486		-1.79675	2.03088	0.0622442	0.98783	0.94977		-1.87609	2.00058	0.971582
	rs4135284	3	12449866	PPARG	A	0.18	1074	-0.43537	0.700903	0.53463	-1.81068	0.93994		1067	-0.446001	1.08638	0.681494		-2.57771	1.68571	-0.690383	1.11229	0.53494		-2.87293	1.49217	0.885085
	rs1175540	3	12465243	PPARG	A	0.37	1074	0.509476	0.583989	0.383183	-0.636426	1.65538		1066	0.868055	0.978958	0.375435		-1.05287	2.78898	0.20767	0.965734	0.829779		-1.68731	2.10265	0.670274
	rs13099828	3	12468589	PPARG	G	0.21	1074	-0.433618	0.694723	0.532657	-1.7968	0.929566		1067	-0.65853	1.10497	0.551324		-2.82673	1.50967	-0.50803	1.14864	0.658371		-2.76191	1.74585	0.932117
	rs7626560	3	12475088	PPARG	T	0.2	1074	-0.268609	0.71724	0.708104	-1.67598	1.13876		1065	0.0399066	1.13858	0.972047		-2.19424	2.27405	-0.7733	1.14619	0.500033		-3.02237	1.47577	0.645536
	rs3856806	3	12475557	PPARG	T	0.07	1078	-1.78982	0.971085	0.0655903	-3.69527	0.115637		1073	-0.714347	1.45964	0.62466		-3.57846	2.14976	-2.57186	1.26659	0.0425498	*	-5.05716	-0.086566	0.333806
	rs583104	1	109821307	PSRC1	C	0.17	1075	0.610559	0.736716	0.407428	-0.835024	2.05614		1074	1.68812	1.13592	0.137544		-0.540789	3.91702	-0.470699	1.03509	0.649388		-2.50175	1.56035	0.178858
	rs14000	1	109822509	PSRC1	C	0.13	1074	-1.81383	0.758586	0.0169728	-3.30232	-0.325331		1072	-0.816943	1.15946	0.48122		-3.09204	1.45815	-2.72152	1.02481	0.0080348	*	-4.73241	-0.71063	0.228626
	rs657420	1	109826136	PSRC1	C	0.45	1074	-0.39847	0.529548	0.451934	-1.43755	0.640608		1066	-0.778337	0.944657	0.410162		-2.63196	1.07529	0.025454	0.934568	0.978276		-1.80837	1.85928	0.603691
	rs1169286	12	121419056	TCF1	A	0.47	1070	-0.0720268	0.548538	0.895557	-1.14837	1.00432		1062	-0.0784111	0.926766	0.93259		-1.89693	1.74011	0.0945448	0.939458	0.919857		-1.74888	1.93797	0.90818
	rs2393791	12	121423956	TCF1	A	0.48	1075	-0.383103	0.560741	0.494624	-1.48339	0.717181		1070	1.40625	0.919164	0.126335		-0.397342	3.20984	-2.27201	0.912396	0.0129212	*	-4.06232	-0.4817	0.0111649	*
	rs1169293	12	121426545	TCF1	G	0.08	1076	0.184757	1.02329	0.856753	-1.82313	2.19265		1074	-1.026	1.75117	0.558069		-4.46214	2.41013	1.07513	1.31917	0.415255		-1.51335	3.66361	0.35581
	rs12427353	12	121426901	TCF1	C	0.21	1077	-1.15731	0.628369	0.0657858	-2.39029	0.0756667		1073	-1.37488	1.03623	0.184857		-3.40817	0.658412	-0.957617	0.995133	0.336118		-2.91027	0.995036	0.793361
	rs1169300	12	121431225	TCF1	A	0.45	1074	0.395314	0.590068	0.503038	-0.762517	1.55314		1069	-0.628788	0.935618	0.501695		-2.46467	1.20709	1.50014	0.97151	0.122854		-0.406162	3.40645	0.152989
	rs1169302	12	121432302	TCF1	G	0.49	1073	0.397255	0.562339	0.480074	-0.706167	1.50068		1061	0.183329	0.949285	0.8469		-1.67938	2.04604	0.636372	0.960835	0.507917		-1.249	2.52175	0.766785
	rs2259816	12	121435587	TCF1	C	0.49	1076	-0.417658	0.565751	0.460533	-1.52777	0.692454		1072	1.57042	0.916009	0.0867448		-0.226977	3.36781	-2.38673	0.907326	0.0086493	*	-4.16709	-0.60637	0.0057367	*
	rs1169307	12	121438382	TCF1	T	0.33	1077	-0.349735	0.57795	0.545221	-1.48378	0.784313		1072	0.457482	0.980096	0.640758		-1.46567	2.38063	-1.03456	0.976487	0.289625		-2.95063	0.881505	0.341925
	rs10962	17	36046451	TCF2	G	0.16	1076	-0.338529	0.760663	0.656378	-1.8311	1.15404		1071	0.958289	1.28309	0.455314		-1.5594	3.47598	-1.31971	0.962543	0.170646		-3.20841	0.569003	0.164287
	rs3110641	17	36047417	TCF2	T	0.32	1074	0.281333	0.696107	0.686183	-1.08457	1.64723		1071	0.0742835	0.934407	0.936651		-1.75922	1.90778	0.45912	0.992395	0.643719		-1.48816	2.4064	0.772411
	rs3110640	17	36048823	TCF2	C	0.46	1073	-0.0851249	0.623256	0.891388	-1.30808	1.13783		1066	0.132209	0.975697	0.892241		-1.78232	2.04674	-0.27812	0.942958	0.768095		-2.12841	1.57217	0.778276
	rs11868513	17	36052692	TCF2	A	0.21	1075	1.00891	0.714769	0.158383	-0.393606	2.41143		1069	1.30108	1.14782	0.257254		-0.951194	3.55335	0.679571	1.05673	0.520307		-1.39396	2.7531	0.710421
	rs11656817	17	36056899	TCF2	G	0.15	1077	0.45362	0.738637	0.53926	-0.995728	1.90297		1071	1.76476	1.13184	0.11925		-0.456148	3.98567	-0.884295	1.20074	0.461615		-3.2404	1.47181	0.142691
	rs2189303	17	36060105	TCF2	T	0.23	1074	0.152921	0.624918	0.806732	-1.07329	1.37913		1067	0.0941419	1.04897	0.928506		-1.96417	2.15245	0.261145	1.04372	0.802477		-1.78686	2.30915	0.920588
	rs8075185	17	36060216	TCF2	T	0.47	1074	-0.0771424	0.555039	0.889488	-1.16624	1.01195		1070	-0.259676	0.935441	0.781375		-2.09521	1.57585	0.20353	0.935839	0.827874		-1.63278	2.03984	0.758284
	rs2074430	17	36060515	TCF2	A	0.32	1074	-0.199089	0.583695	0.733108	-1.34441	0.946237		1065	-0.926663	0.964568	0.336922		-2.81936	0.96603	0.579449	1.02682	0.572659		-1.43539	2.59429	0.350268
	rs2074428	17	36061659	TCF2	C	0.47	1076	0.551776	0.519598	0.288508	-0.467775	1.57133		1069	-0.352008	0.990895	0.722479		-2.29635	1.59234	1.55724	0.973615	0.110021		-0.353195	3.46768	0.252126
	rs3094508	17	36062935	TCF2	G	0.3	1076	-1.06583	0.600889	0.0763885	-2.24489	0.113228		1073	-1.30609	0.890787	0.142884		-3.054	0.441811	-0.860197	0.91221	0.345905		-2.65014	0.929743	0.740003
	rs2158254	17	36065495	TCF2	A	0.42	1074	-0.9086	0.564312	0.107672	-2.01589	0.198691		1068	-2.12379	1.00927	0.0355885	*	-4.10418	-0.143399	0.311523	1.02545	0.761346		-1.70062	2.32367	0.148536
	rs9892543	17	36067959	TCF2	G	0.17	1076	-0.316194	0.688798	0.64629	-1.66775	1.03536		1068	-1.61093	1.1597	0.165099		-3.88651	0.664654	0.736912	1.09712	0.501937		-1.41588	2.8897	0.191077
	rs2285740	17	36068728	TCF2	G	0.42	1073	0.221815	0.524999	0.672742	-0.808338	1.25197		1063	1.89679	1.04017	0.0685055		-0.144254	3.93784	-1.46286	1.02628	0.154342		-3.47666	0.550946	0.0589115
	rs3110644	17	36073196	TCF2	C	0.27	1076	-0.803894	0.578908	0.165233	-1.93982	0.332036		1075	-2.76864	1.00276	0.0058611	*	-4.73624	-0.801035	1.11201	1.16167	0.33866		-1.16742	3.39143	0.0343029	*
	rs4794758	17	36080428	TCF2	T	0.19	1078	2.21971	0.611979	0.0003002	1.0189	3.42053		1071	2.71762	1.06599	0.0109316	*	0.62592	4.80931	1.67088	1.04565	0.110355		-0.380894	3.72266	0.538333
	rs7407025	17	36080810	TCF2	G	0.32	1076	-0.452625	0.5896	0.442847	-1.60953	0.704285		1071	0.991099	1.03409	0.338065		-1.03799	3.02019	-1.80333	1.02269	0.0781329		-3.81006	0.203386	0.0955749
	rs2107131	17	36086689	TCF2	T	0.29	1075	-0.153223	0.595241	0.796909	-1.3212	1.01476		1073	1.65471	1.0195	0.104873		-0.345753	3.65517	-1.88719	0.929498	0.0425717	*	-3.71105	-0.0633276	0.0223144	*
	rs1016990	17	36088915	TCF2	G	0.4	1074	0.303806	0.598001	0.611533	-0.869589	1.4772		1067	0.651081	1.00337	0.516549		-1.31775	2.61992	-0.157334	1.06351	0.882419		-2.24416	1.92949	0.631268
	rs3744763	17	36090885	TCF2	C	0.45	1074	-0.360396	0.592768	0.543325	-1.52352	0.802732		1069	-1.38933	0.984321	0.158404		-3.32077	0.542118	0.618768	0.990442	0.532277		-1.32469	2.56223	0.20282
	rs4430796	17	36098040	TCF2	A	0.45	1074	0.242985	0.51459	0.636886	-0.766741	1.25271		1070	-0.389667	0.892597	0.662524		-2.14113	1.3618	0.846481	0.890953	0.342286		-0.901755	2.59472	0.396122
	rs7501939	17	36101156	TCF2	T	0.41	1076	-0.0152442	0.587227	0.979294	-1.1675	1.13701		1073	0.681732	0.922881	0.460253		-1.12915	2.49261	-0.633776	0.938244	0.49951		-2.4748	1.20725	0.36187
	rs7405696	17	36102035	TCF2	C	0.31	1071	-0.258581	0.583869	0.657946	-1.40425	0.887089		1059	-0.862919	0.990177	0.383692		-2.80588	1.08004	0.206695	0.904393	0.819267		-1.56794	1.98132	0.471562
	rs3814570	10	114708510	TCF7L2	T	0.24	1078	0.731516	0.732492	0.318182	-0.705772	2.1688		1075	1.14481	1.06879	0.284356		-0.952369	3.24198	0.200335	1.06126	0.850308		-1.88206	2.28273	0.540157
	rs7094463	10	114711983	TCF7L2	A	0.41	1071	-0.0544337	0.532268	0.918564	-1.09885	0.989985		1061	-1.24351	0.996423	0.212318		-3.19872	0.711696	1.23827	1.01277	0.221731		-0.749006	3.22555	0.144619
	rs2094405	10	114715689	TCF7L2	A	0.38	1070	-0.524153	0.513572	0.307676	-1.53189	0.483581		1056	0.137958	1.00475	0.890815		-1.8336	2.10952	-1.23137	0.961859	0.200762		-3.11876	0.656032	0.412388
	rs10885399	10	114726177	TCF7L2	A	0.28	1075	0.613871	0.616726	0.319782	-0.596266	1.82401		1071	1.7891	1.01761	0.0790139		-0.207669	3.78587	-0.589444	1.10723	0.594589		-2.76206	1.58317	0.16925
	rs12573128	10	114730797	TCF7L2	G	0.21	1076	0.377471	0.707199	0.593622	-1.01019	1.76513		1075	1.69897	1.08029	0.116085		-0.420768	3.81872	-1.04765	1.19287	0.380003		-3.3883	1.29301	0.124911
	rs7917983	10	114732882	TCF7L2	T	0.42	1074	-0.486368	0.536321	0.364687	-1.53874	0.566001		1068	-1.56283	0.938285	0.0960849		-3.40395	0.278285	0.626404	0.907359	0.49012		-1.15403	2.40684	0.143973
	rs11196175	10	114736614	TCF7L2	C	0.35	1075	-0.180148	0.608885	0.767391	-1.3749	1.0146		1070	-0.62954	1.05555	0.551028		-2.70074	1.44166	0.225215	0.999267	0.821727		-1.73556	2.18599	0.605656
	rs7081062	10	114740745	TCF7L2	G	0.33	1075	0.145479	0.559699	0.794972	-0.952759	1.24372		1073	0.939417	0.966986	0.331526		-0.958005	2.83684	-0.655595	0.963698	0.496468		-2.54657	1.23538	0.309822
	rs7079711	10	114745788	TCF7L2	A	0.13	1078	-0.627102	0.830909	0.450585	-2.2575	1.0033		1074	-2.18264	1.34954	0.106106		-4.8307	0.465429	0.757144	1.28679	0.556392		-1.7678	3.28209	0.152445
	rs7901695	10	114754088	TCF7L2	C	0.36	1069	0.512889	0.553438	0.354277	-0.573072	1.59885		1056	0.748855	1.02215	0.463949		-1.25684	2.75455	0.149265	1.03379	0.885224		-1.87928	2.17781	0.727041
	rs11196203	10	114805860	TCF7L2	A	0.14	1078	-1.54841	0.804412	0.0545081	-3.12682	0.0300004		1077	-0.835652	1.24815	0.503315		-3.28477	1.61347	-2.2115	1.26917	0.081714		-4.70186	0.278861	0.477949
	rs10885409	10	114808072	TCF7L2	T	0.49	1069	0.327589	0.5357	0.54099	-0.723567	1.37874		1060	0.0543419	1.00855	0.95704		-1.92466	2.03334	0.64326	0.984529	0.513663		-1.28861	2.57513	0.725443
	rs12255372	10	114808902	TCF7L2	T	0.34	1074	0.0996989	0.515962	0.846816	-0.91272	1.11212		1072	0.254856	1.07728	0.813034		-1.85899	2.36871	-0.0609079	1.06951	0.954596		-2.1595	2.03769	0.866819
	rs4918789	10	114821807	TCF7L2	T	0.5	1067	0.0103262	0.596719	0.986197	-1.16056	1.18122		1050	-0.3762	0.989736	0.703948		-2.31831	1.56591	0.395207	0.952213	0.678198		-1.47327	2.26369	0.61197
	rs10885410	10	114824473	TCF7L2	A	0.2	1076	-0.593022	0.723135	0.412359	-2.01195	0.825909		1071	-0.051902	1.0672	0.96122		-2.14597	2.04217	-1.06234	1.09541	0.332361		-3.21176	1.08708	0.519933
	rs7908486	10	114834498	TCF7L2	G	0.35	1078	-0.523129	0.664321	0.431185	-1.82665	0.780395		1074	-0.843169	0.952795	0.376388		-2.71274	1.02641	-0.147704	0.972836	0.879352		-2.0566	1.7612	0.617416
	rs12184389	10	114839770	TCF7L2	A	0.17	1078	0.247321	0.653674	0.705242	-1.03531	1.52995		1075	-0.538371	1.01694	0.596637		-2.53381	1.45707	0.934912	0.978665	0.339647		-0.985423	2.85525	0.329248
	rs11196218	10	114840494	TCF7L2	A	0.38	1070	0.1695	0.587423	0.772984	-0.983146	1.32215		1061	1.108	1.04258	0.288142		-0.937783	3.15378	-0.799855	1.03554	0.440048		-2.83182	1.23211	0.263867
	rs3750805	10	114847143	TCF7L2	T	0.16	1078	0.254736	0.680106	0.708067	-1.07976	1.58923		1076	0.750459	1.10435	0.49694		-1.4165	2.91742	-0.267362	1.14541	0.81548		-2.51488	1.98016	0.570446
	rs3814572	10	114847723	TCF7L2	G	0.15	1076	0.442599	0.953833	0.642728	-1.42901	2.3142		1070	0.134873	1.29623	0.917149		-2.4086	2.67834	0.792163	1.41457	0.575595		-1.98351	3.56784	0.732693
	rs749596	10	114847905	TCF7L2	A	0.1	1075	1.12426	0.875708	0.19948	-0.594049	2.84257		1070	1.4873	1.26302	0.239232		-0.991015	3.96561	0.780346	1.39309	0.575492		-1.95319	3.51388	0.722761
	rs11196224	10	114855397	TCF7L2	T	0.38	1076	-0.203988	0.583882	0.726884	-1.34968	0.941702		1071	0.899141	0.961116	0.349735		-0.986768	2.78505	-1.49312	0.943924	0.113988		-3.3453	0.359052	0.111933
	rs7085532	10	114859463	TCF7L2	G	0.28	1074	-0.207113	0.691481	0.764601	-1.56394	1.14971		1068	-0.868657	1.02596	0.397365		-2.8818	1.14449	0.460893	1.02709	0.653713		-1.55447	2.47626	0.3803
	rs10749128	10	114865489	TCF7L2	C	0.23	1021	-0.521808	0.825983	0.527698	-2.14265	1.09903		956	-0.692582	1.22306	0.571345		-3.09281	1.70765	-0.0049168	1.28458	0.996947		-2.52589	2.51605	0.696604
	rs11196229	10	114866172	TCF7L2	A	0.13	1074	0.540539	0.809936	0.504671	-1.04872	2.12979		1070	0.423589	1.27874	0.740517		-2.08556	2.93274	0.813611	1.2397	0.511775		-1.61894	3.24616	0.839523
	rs4918796	10	114880342	TCF7L2	C	0.29	1076	0.693995	0.536893	0.196425	-0.359493	1.74748		1071	1.20053	1.10331	0.276792		-0.964399	3.36546	0.175651	1.05835	0.868214		-1.90104	2.25234	0.584845
	rs12772424	10	114880551	TCF7L2	A	0.45	1074	-0.0520032	0.509981	0.918799	-1.05269	0.948681		1069	0.432049	1.12132	0.70009		-1.76822	2.63232	-0.421353	1.11967	0.706755		-2.61838	1.77567	0.668516
	rs290494	10	114885871	TCF7L2	G	0.11	1075	-0.756896	0.871386	0.385255	-2.46673	0.952933		1072	0.0911544	1.20297	0.939613		-2.26933	2.45164	-1.81077	1.42968	0.205593		-4.6161	0.99456	0.332516
	rs1362943	10	114888608	TCF7L2	A	0.23	1075	-0.529027	0.61832	0.392418	-1.74229	0.684237		1068	-1.14384	1.03618	0.269883		-3.17704	0.889351	0.0907	1.10658	0.934691		-2.08065	2.26205	0.480039
	rs3814573	10	114898093	TCF7L2	T	0.38	1075	-0.677374	0.551449	0.219586	-1.75943	0.404677		1069	-0.421573	1.0026	0.67422		-2.38888	1.54574	-0.868091	1.04669	0.407084		-2.92192	1.18574	0.795997
	rs7080044	10	114899115	TCF7L2	T	0.37	1075	0.935221	0.557761	0.093887	-0.159216	2.02966		1069	1.62605	1.00883	0.1073		-0.353486	3.60558	0.262935	0.951453	0.782332		-1.60402	2.12989	0.397597
	rs4917646	10	114902811	TCF7L2	G	0.29	1074	0.569778	0.541045	0.292532	-0.49186	1.63142		1065	0.981029	1.0902	0.368399		-1.15818	3.12024	0.135899	1.07284	0.899224		-1.96924	2.24104	0.651584
	rs7903424	10	114904036	TCF7L2	A	0.27	1069	-0.607077	0.579637	0.295181	-1.74445	0.530291		1057	-0.392132	0.979264	0.688917		-2.31368	1.52941	-0.943011	0.957265	0.324798		-2.82139	0.93537	0.721595
	rs290491	10	114904534	TCF7L2	T	0.16	1076	-0.222722	0.732814	0.761243	-1.66064	1.2152		1069	1.23032	1.0894	0.259006		-0.907319	3.36796	-1.92006	1.21628	0.114719		-4.30666	0.466537	0.0762523
	rs290489	10	114907055	TCF7L2	G	0.36	1077	-0.375576	0.577623	0.515697	-1.50898	0.757832		1069	-0.288459	0.996738	0.77233		-2.24427	1.66735	-0.403223	1.02069	0.692884		-2.40602	1.59958	0.944634
	rs290487	10	114909731	TCF7L2	T	0.2	1072	0.151042	0.725235	0.835061	-1.27202	1.5741		1066	-2.3828	1.07765	0.0272423	*	-4.49737	-0.268217	2.54935	1.20256	0.0342444	*	0.189669	4.90904	0.0059876	*
	rs176632	10	114911079	TCF7L2	T	0.07	1077	0.0332153	1.11224	0.976182	-2.14921	2.21564		1074	3.07108	1.42477	0.0313481	*	0.275387	5.86678	-3.06736	1.61633	0.0580029		-6.23893	0.104209	0.0056389	*
	rs1555485	10	114912534	TCF7L2	A	0.08	1075	-0.89407	0.977549	0.360607	-2.81221	1.02407		1071	-1.42156	1.34848	0.292036		-4.06756	1.22444	-0.246967	1.39685	0.859698		-2.98788	2.49395	0.542446
	rs1028629	10	114912656	TCF7L2	T	0.2	1077	-0.844591	0.701805	0.229067	-2.22167	0.532484		1071	-0.700111	1.07578	0.515323		-2.81102	1.4108	-0.950472	1.12088	0.396648		-3.14988	1.24893	0.881993
	rs1225404	10	114914665	TCF7L2	C	0.16	1076	-0.0134641	0.754177	0.98576	-1.49331	1.46638		1071	0.70577	1.0795	0.513385		-1.41242	2.82396	-0.738102	1.20609	0.540681		-3.10469	1.62849	0.399839
	rs290483	10	114915214	TCF7L2	G	0.22	1071	0.0195329	0.660374	0.976409	-1.27626	1.31532		1064	0.240101	1.01158	0.81243		-1.74485	2.22505	-0.186218	1.08019	0.863161		-2.30579	1.93336	0.792133
	rs290481	10	114923825	TCF7L2	A	0.21	1075	-0.203676	0.706427	0.773159	-1.58983	1.18247		1066	-1.75956	1.12432	0.117883		-3.96571	0.446598	1.29889	1.10311	0.239271		-0.865657	3.46344	0.0768924
	rs10769866	11	8076151	TUB	G	0.31	1074	0.792656	0.600699	0.187268	-0.386035	1.97135		1068	0.329263	1.08848	0.762333		-1.80657	2.46509	1.19994	1.15965	0.301024		-1.07553	3.47541	0.646609
	rs11041723	11	8078704	TUB	C	0.38	1074	1.104	0.580987	0.0576744	-0.0360076	2.24402		1067	0.997069	1.00767	0.322654		-0.980191	2.97433	1.16576	1.04804	0.266253		-0.890721	3.22223	0.920641
	rs11823329	11	8080866	TUB	A	0.15	1072	0.822422	0.808777	0.309447	-0.764563	2.40941		1065	1.4312	1.28184	0.264453		-1.08405	3.94645	0.033388	1.29376	0.979416		-2.50525	2.57202	0.484587
	rs2280726	11	8082729	TUB	G	0.23	1076	0.601262	0.750625	0.423302	-0.87161	2.07413		1068	-0.67487	1.08282	0.533255		-2.7996	1.44986	1.92723	1.12406	0.0867239		-0.278403	4.13287	0.107388
	rs11601971	11	8085652	TUB	T	0.11	1076	0.322085	0.957204	0.736571	-1.55614	2.20031		1071	2.66038	1.44884	0.0666062		-0.182543	5.5033	-1.77597	1.25712	0.158031		-4.24271	0.690768	0.0231389	*
	rs7932687	11	8088757	TUB	A	0.37	1075	0.121842	0.557245	0.826964	-0.971581	1.21527		1068	1.03357	0.964961	0.28437		-0.85989	2.92703	-0.762108	0.958991	0.426968		-2.64385	1.11964	0.250897
	rs1881240	11	8091424	TUB	G	0.36	1075	0.0406504	0.55717	0.941853	-1.05263	1.13393		1069	0.764	0.971957	0.432018		-1.14318	2.67119	-0.595299	0.982939	0.544889		-2.52403	1.33343	0.397249
	rs6578921	11	8094502	TUB	A	0.49	1076	0.0501965	0.546637	0.926852	-1.02241	1.12281		1069	0.897113	0.954581	0.347536		-0.975975	2.7702	-0.746409	0.952431	0.433399		-2.61528	1.12246	0.291896
	rs1406095	11	8094682	TUB	G	0.39	1073	0.467683	0.575111	0.416283	-0.660799	1.59617		1062	1.13774	0.987653	0.249598		-0.800258	3.07574	-0.146042	0.996903	0.883558		-2.10219	1.81011	0.426611
	rs3794018	11	8097434	TUB	C	0.43	1078	0.586609	0.560727	0.295725	-0.513644	1.68686		1072	-0.179739	0.900809	0.841886		-1.94731	1.58783	1.41935	0.924465	0.125004		-0.394641	3.23334	0.264027
	rs7926428	11	8099117	TUB	T	0.13	1076	-1.59023	0.842318	0.059308	-3.24302	0.0625602		1073	-0.8861	1.47037	0.54688		-3.77127	1.99907	-2.22866	1.21852	0.0676806		-4.61963	0.162312	0.524467
	rs7926527	11	8099189	TUB	C	0.35	1076	-0.109924	0.577894	0.849178	-1.24386	1.02402		1068	1.19611	0.949614	0.2081		-0.667233	3.05946	-1.46571	1.02968	0.1549		-3.48617	0.554751	0.0971371
	rs4758287	11	8099913	TUB	A	0.25	1073	0.278559	0.596068	0.640361	-0.891045	1.44816		1050	1.95785	1.02223	0.0557327		-0.0480271	3.96373	-1.5005	1.12008	0.180658		-3.69839	0.697388	0.0515393
	rs4758040	11	8101173	TUB	C	0.37	1076	-0.0426764	0.555308	0.938756	-1.1323	1.04695		1070	2.37684	0.939475	0.0115517	*	0.53339	4.22028	-2.43953	0.929947	0.0088336	*	-4.26428	-0.614776	0.0014045	*
	rs4575312	11	8108723	TUB	A	0.26	1075	0.965259	0.625915	0.123333	-0.262908	2.19343		1069	1.79212	1.05598	0.0899695		-0.279937	3.86417	0.207341	1.07348	0.84688		-1.89905	2.31374	0.357586
	rs4385931	11	8109648	TUB	C	0.28	1076	0.335096	0.587929	0.568825	-0.818535	1.48873		1074	2.96061	1.00737	0.0033645	*	0.983946	4.93728	-2.44914	1.01247	0.0157314	*	-4.43581	-0.462473	0.0010915	*
	rs3752898	11	8116920	TUB	C	0.17	1077	-0.626311	0.815242	0.442508	-2.22597	0.973351		1070	0.980328	1.18151	0.406881		-1.33804	3.29869	-2.28856	1.14081	0.0451013	*	-4.52707	-0.0500553	0.0501291
	rs11041740	11	8117518	TUB	T	0.18	1076	1.44962	0.822434	0.0782564	-0.164161	3.06339		1069	1.98416	1.19132	0.096105		-0.35345	4.32178	0.852369	1.16973	0.466354		-1.44289	3.14763	0.501483
	rs2242501	11	8118103	TUB	A	0.23	1077	1.24658	0.717819	0.0827425	-0.161917	2.65508		1070	2.04774	1.05797	0.0531907		-0.0282189	4.1237	0.354137	1.05779	0.737851		-1.72147	2.42974	0.274528
	rs2242503	11	8118472	TUB	T	0.28	1075	0.516098	0.605335	0.394083	-0.671688	1.70388		1062	2.93875	1.01315	0.003802	*	0.950725	4.92678	-2.15382	0.982164	0.0285313	*	-4.08104	-0.226589	0.0013929	*
	rs16935778	11	8120601	TUB	C	0.06	1077	1.14881	1.29916	0.376749	-1.40039	3.69802		1073	3.45824	2.04415	0.0909836		-0.552807	7.46928	-0.985816	1.71992	0.566647		-4.36064	2.38901	0.11173
	rs3750955	11	8126242	TUB	C	0.2	1077	0.53449	0.730639	0.464612	-0.899165	1.96814		1067	0.638723	1.10122	0.562028		-1.5221	2.79955	0.423419	1.15874	0.714877		-1.85028	2.69712	0.900213
	rs1055233	11	8127495	TUB	T	0.31	1075	0.528356	0.664205	0.426517	-0.774944	1.83166		1068	1.5276	1.01585	0.132941		-0.465714	3.52091	-0.540615	1.0513	0.607195		-2.60349	1.52226	0.191053
FASTING INSULIN, mU/mL (ln transformed)
	rs1042031	2	21225753	APOB	A	0.16	1110	-0.0207587	0.018371	0.258734	-0.0568049	0.0152874		1106	0.0049181	0.0330505	0.881734		-0.0599314	0.0697676	-0.0485701	0.0285964	0.0897036		-0.10468	0.0075399	0.279578
	rs693	2	21232195	APOB	T	0.35	1112	0.0119848	0.0138537	0.387175	-0.0151979	0.0391674		1105	0.0443801	0.0238791	0.0633617		-0.0024739	0.0912341	-0.0204776	0.023571	0.38517		-0.0667272	0.0257721	0.0918396
	rs673548	2	21237544	APOB	A	0.25	1111	-0.0181355	0.0162603	0.264956	-0.0500403	0.0137693		1106	-0.0117498	0.0267408	0.660462		-0.0642189	0.0407193	-0.0234524	0.0240084	0.328864		-0.0705601	0.0236554	0.76346
	rs11126598	2	21240364	APOB	A	0.3	1112	-0.0198452	0.0153539	0.196449	-0.0499713	0.010281		1104	-0.0065088	0.0243827	0.789564		-0.054351	0.0413335	-0.0326835	0.0231083	0.157542		-0.0780252	0.0126583	0.468603
	rs11676704	2	21244358	APOB	G	0.13	1112	-0.0287324	0.0195606	0.142148	-0.0671127	0.0096479		1108	-0.0161903	0.0309992	0.601579		-0.0770149	0.0446342	-0.0410097	0.024838	0.0990077		-0.0897452	0.0077258	0.53708
	rs3791981	2	21245367	APOB	G	0.22	1113	0.0275124	0.0157671	0.0812757	-0.0034244	0.0584493		1111	0.0320155	0.0287428	0.265582		-0.0243814	0.0884124	0.0230033	0.0298659	0.441335		-0.0355973	0.0816039	0.855066
	rs679899	2	21250914	APOB	A	0.44	1110	-0.0286487	0.0131672	0.0297853	-0.0544843	-0.002813		1104	-0.0168778	0.0263439	0.521871		-0.0685681	0.0348126	-0.0409854	0.0257906	0.112314		-0.0915902	0.0096194	0.591161
	rs1469513	2	21259562	APOB	C	0.31	1112	0.0068603	0.0148978	0.645257	-0.022371	0.0360915		1107	0.0178014	0.024387	0.465573		-0.0300491	0.0656519	-0.0038799	0.025977	0.881297		-0.0548503	0.0470904	0.59285
	rs1367117	2	21263900	APOB	A	0.2	1112	0.0132387	0.0157779	0.401614	-0.0177194	0.0441969		1102	0.0449546	0.0255707	0.079019		-0.0052187	0.0951279	-0.01666	0.0284628	0.558451		-0.0725081	0.0391882	0.164027
	rs12714264	2	21265518	APOB	A	0.21	1108	0.0109942	0.0191704	0.566427	-0.0266207	0.0486091		1097	0.0233337	0.0257401	0.364868		-0.0271724	0.0738397	-0.0045565	0.0312164	0.883977		-0.0658079	0.056695	0.506323
	rs2811708	9	21973422	CDKN2A	T	0.25	1112	-0.0043961	0.015883	0.781998	-0.0355604	0.0267681		1105	0.0144941	0.0273954	0.596863		-0.0392594	0.0682476	-0.0269684	0.0233611	0.248583		-0.0728062	0.0188693	0.289306
	rs3731239	9	21974218	CDKN2A	C	0.29	1110	0.0060644	0.0192604	0.752925	-0.0317268	0.0438556		1105	0.0139928	0.0276418	0.612805		-0.0402442	0.0682299	0.0093277	0.0271231	0.730986		-0.0438915	0.0625469	0.906432
	rs2811709	9	21980151	CDKN2A	A	0.09	1111	-0.0359711	0.023634	0.128295	-0.082344	0.0104017		1110	-0.0068933	0.0351405	0.844519		-0.0758435	0.0620569	-0.0723235	0.0317755	0.0230335	*	-0.134671	-0.0099758	0.181509
	rs4074785	9	21981583	CDKN2A	A	0.08	1113	-0.0006302	0.0265129	0.98104	-0.0526517	0.0513913		1108	-0.0122954	0.0385482	0.749816		-0.087932	0.0633412	0.009456	0.040073	0.813501		-0.0691726	0.0880845	0.7078
	rs3731204	9	21987584	CDKN2A	G	0.12	1111	0.0145192	0.0203853	0.476466	-0.0254791	0.0545176		1107	0.0377379	0.0343831	0.272633		-0.0297263	0.105202	-0.0186023	0.026141	0.476855		-0.0698945	0.0326898	0.216778
	rs3217992	9	22003223	CDKN2B	G	0.46	1110	0.0041885	0.0147395	0.776335	-0.0247322	0.0331092		1102	0.0349083	0.0247284	0.158334		-0.0136125	0.083429	-0.0260271	0.024736	0.292944		-0.0745627	0.0225085	0.12467
	rs1063192	9	22003367	CDKN2B	C	0.28	1110	0.0154918	0.0162593	0.340904	-0.016411	0.0473946		1108	0.0339593	0.0287134	0.237185		-0.0223802	0.0902989	-0.0042249	0.0301808	0.888696		-0.0634435	0.0549937	0.436212
	rs3217986	9	22005330	CDKN2B	C	0.07	1113	0.0077943	0.027039	0.773201	-0.0452594	0.060848		1108	0.0054264	0.0392451	0.890054		-0.0715777	0.0824304	0.01123	0.0405768	0.782017		-0.068387	0.090847	0.921231
	rs2069422	9	22008026	CDKN2B	C	0.09	1112	-0.0271067	0.0237848	0.254675	-0.0737753	0.019562		1107	0.006793	0.0355842	0.848641		-0.0630281	0.076614	-0.0627458	0.0334223	0.0607342		-0.128325	0.0028332	0.167898
	rs1421085	16	53800954	FTO	C	0.46	1112	0.0096096	0.0139964	0.492494	-0.0178531	0.0370724		1104	0.0078098	0.0249026	0.753875		-0.0410526	0.0566721	0.0159565	0.0248852	0.521523		-0.0328717	0.0647848	0.842433
	rs17817449	16	53813367	FTO	G	0.44	1108	0.0143593	0.0138306	0.299391	-0.012778	0.0414967		1097	0.021274	0.0254715	0.403786		-0.0287051	0.071253	0.0089024	0.0254467	0.726524		-0.0410279	0.0588326	0.771588
	rs2268576	7	44189023	GCK	G	0.5	1106	-0.0042808	0.0151332	0.777327	-0.0339741	0.0254126		1094	-0.0083093	0.0225527	0.712618		-0.0525612	0.0359427	0.0010215	0.0221771	0.963269		-0.0424934	0.0445365	0.775792
	rs2268575	7	44189274	GCK	G	0.25	1108	-0.0074602	0.0178978	0.676892	-0.0425779	0.0276576		1094	0.0023893	0.0271979	0.930014		-0.0509774	0.0557559	-0.0158158	0.025827	0.540418		-0.0664924	0.0348608	0.639177
	rs2971676	7	44194482	GCK	T	0.07	1111	0.034479	0.0287564	0.230784	-0.0219445	0.0909026		1109	0.0626031	0.0419123	0.135549		-0.0196342	0.144841	0.0117397	0.0446561	0.792683		-0.0758812	0.0993606	0.430817
	rs2268572	7	44194551	GCK	T	0.13	1109	-0.0007265	0.0224221	0.974158	-0.0447215	0.0432685		1104	0.0220039	0.0345218	0.524003		-0.0457326	0.0897405	-0.0197905	0.029275	0.499172		-0.0772322	0.0376512	0.355753
	rs2070971	7	44197583	GCK	A	0.11	1109	-0.0081373	0.0234042	0.728144	-0.0540592	0.0377847		1097	-0.0196982	0.0350094	0.573787		-0.0883921	0.0489957	0.0018974	0.0330344	0.954207		-0.0629212	0.066716	0.659534
	rs8116574	20	43030809	HNF4A	A	0.18	1112	0.0082099	0.0182518	0.652936	-0.0276024	0.0440221		1110	-0.0037609	0.0286126	0.89545		-0.0599024	0.0523806	0.0326377	0.0298563	0.274564		-0.0259442	0.0912196	0.43875
	rs745975	20	43034693	HNF4A	A	0.24	1109	0.0098472	0.0162348	0.544275	-0.0220075	0.041702		1087	-0.0207856	0.0249614	0.405194		-0.0697643	0.028193	0.0461466	0.0306194	0.132078		-0.013934	0.106227	0.138876
	rs3212183	20	43035138	HNF4A	C	0.41	1112	-0.0232894	0.0137155	0.0897847	-0.0502009	0.0036221		1103	0.0125744	0.0245392	0.60846		-0.0355749	0.0607237	-0.062909	0.0235358	0.0076319	*	-0.10909	-0.0167284	0.0566164
	rs6093976	20	43035780	HNF4A	T	0.22	1111	0.0168982	0.0168605	0.316449	-0.0161842	0.0499806		1101	-0.0134989	0.0256917	0.599399		-0.0639099	0.036912	0.0448382	0.0311487	0.1503		-0.0162801	0.105956	0.205046
	rs8114057	20	43036452	HNF4A	G	0.46	1112	-0.0055	0.0136848	0.687832	-0.0323512	0.0213512		1102	0.0155983	0.0256819	0.543735		-0.0347933	0.0659898	-0.0314032	0.0252462	0.213813		-0.0809399	0.0181335	0.274383
	rs11574736	20	43039537	HNF4A	G	0.21	1111	0.024014	0.0159427	0.132286	-0.0072676	0.0552956		1106	0.0198796	0.0273886	0.468095		-0.0338605	0.0736198	0.0269121	0.0268462	0.316346		-0.0257638	0.0795879	0.872554
	rs6093978	20	43041591	HNF4A	T	0.4	1110	0.0003998	0.0139111	0.977075	-0.0268955	0.0276952		1102	0.0123523	0.0262255	0.637731		-0.0391058	0.0638105	-0.0126501	0.0272749	0.642884		-0.0661674	0.0408672	0.582802
	rs11574738	20	43042580	HNF4A	G	0.21	1112	-0.011539	0.0164777	0.483903	-0.0438702	0.0207923		1107	-0.0232585	0.027971	0.405859		-0.0781412	0.0316242	-0.0001411	0.0265572	0.995763		-0.0522498	0.0519677	0.594181
	rs3212198	20	43044362	HNF4A	C	0.34	1111	0.0111659	0.0150366	0.457895	-0.0183378	0.0406695		1106	0.0345278	0.0234564	0.141309		-0.0114968	0.0805523	-0.0110951	0.0242854	0.647861		-0.0587463	0.0365562	0.21812
	rs6214	12	102793569	IGF1	A	0.37	1111	-0.0117171	0.0153053	0.444102	-0.041748	0.0183137		1107	-0.0009734	0.0250282	0.968982		-0.0500821	0.0481352	-0.0225511	0.0241171	0.349959		-0.069872	0.0247698	0.573373
	rs1520220	12	102796522	IGF1	G	0.26	1112	0.0086101	0.0173824	0.620464	-0.0254963	0.0427164		1106	0.0092784	0.0269252	0.730463		-0.0435526	0.0621093	0.009339	0.0276457	0.735572		-0.0449056	0.0635835	0.99885
	rs17727841	12	102809630	IGF1	C	0.18	1112	0.0079642	0.0217289	0.714043	-0.0346705	0.0505989		1110	0.0528248	0.0297887	0.0764536		-0.0056244	0.111274	-0.0383946	0.0336971	0.254783		-0.104513	0.0277233	0.0501249
	rs5742667	12	102823478	IGF1	T	0.28	1113	0.0114827	0.0173964	0.509352	-0.0226511	0.0456164		1108	0.0256511	0.026209	0.327938		-0.0257744	0.0770766	-0.0031383	0.0291678	0.914336		-0.0603693	0.0540926	0.50379
	rs7136446	12	102838515	IGF1	C	0.4	1107	0.0050279	0.0153621	0.74351	-0.0251146	0.0351704		1100	0.0170259	0.0253302	0.501626		-0.0326756	0.0667274	-0.0079778	0.0284897	0.779512		-0.0638788	0.0479232	0.572099
	rs10735380	12	102844236	IGF1	G	0.29	1113	0.0175985	0.0171304	0.304494	-0.0160135	0.0512104		1110	0.007488	0.0257897	0.771605		-0.0431147	0.0580907	0.027217	0.0290587	0.349159		-0.0297998	0.0842339	0.645392
	rs5742632	12	102856474	IGF1	C	0.23	1111	0.0154573	0.0194112	0.426025	-0.0226299	0.0535444		1107	0.0469747	0.0273206	0.0858262		-0.0066319	0.100581	-0.0195255	0.0301126	0.51685		-0.0786104	0.0395593	0.115908
	rs7956547	12	102858816	IGF1	C	0.24	1111	0.0177985	0.0190494	0.350335	-0.0195787	0.0551757		1109	0.0496606	0.0276087	0.0723362		-0.0045112	0.103832	-0.0157521	0.0300187	0.599867		-0.0746527	0.0431484	0.130614
	rs1019731	12	102864425	IGF1	T	0.1	1112	0.0030296	0.0216758	0.888869	-0.0395009	0.0455601		1110	0.0015526	0.035225	0.964852		-0.0675633	0.0706684	0.0043122	0.0279901	0.877589		-0.0506079	0.0592323	0.952397
	rs12821878	12	102867667	IGF1	A	0.25	1112	0.003822	0.0161074	0.812481	-0.0277826	0.0354267		1109	-0.0075822	0.0257633	0.768582		-0.0581331	0.0429687	0.0131923	0.0237326	0.57841		-0.0333741	0.0597587	0.579494
	rs17208470	2	227603905	IRS1	A	0.08	1111	-0.0380103	0.0239508	0.112797	-0.0850048	0.0089842		1104	-0.0492276	0.0349764	0.159578		-0.117856	0.0194009	-0.0266201	0.0320909	0.40699		-0.089587	0.0363467	0.630476
	rs17410577	8	19799545	LPL	C	0.16	1112	-0.0067696	0.0203738	0.739751	-0.0467455	0.0332064		1109	0.0139541	0.0315527	0.658397		-0.0479564	0.0758646	-0.0250623	0.0280731	0.372187		-0.0801454	0.0300208	0.369133
	rs1534649	8	19799641	LPL	T	0.39	1113	-0.0214841	0.0140184	0.12567	-0.0489897	0.0060216		1111	-0.009117	0.023496	0.698075		-0.0552191	0.0369851	-0.0320703	0.0234385	0.171506		-0.0780595	0.013919	0.540147
	rs253	8	19811417	LPL	T	0.41	1111	-0.0042972	0.0148804	0.772805	-0.0334944	0.0249001		1107	0.0102864	0.0250534	0.681461		-0.0388717	0.0594446	-0.0220613	0.0256088	0.389167		-0.0723092	0.0281866	0.427588
	rs264	8	19813180	LPL	A	0.16	1110	-0.0116803	0.0173058	0.49986	-0.0456365	0.0222759		1102	-0.009849	0.0310909	0.75147		-0.0708539	0.0511558	-0.014549	0.0277844	0.600635		-0.069066	0.0399679	0.921549
	rs270	8	19813676	LPL	A	0.1	1112	0.0038269	0.0249962	0.878349	-0.0452187	0.0528724		1110	0.0084652	0.0343276	0.805264		-0.0588899	0.0758203	-0.0001211	0.0380815	0.997464		-0.0748418	0.0745997	0.869056
	rs283	8	19815098	LPL	A	0.19	1104	-0.0074341	0.0191752	0.698316	-0.0450585	0.0301902		1088	-0.0096898	0.0285673	0.734531		-0.0657437	0.0463641	-0.0121008	0.0315073	0.701009		-0.0739235	0.049722	0.957489
	rs285	8	19815189	LPL	T	0.44	1110	-0.0128717	0.0138971	0.354539	-0.0401397	0.0143962		1098	0.0051647	0.0254791	0.839405		-0.0448292	0.0551586	-0.0288608	0.0261102	0.269254		-0.080093	0.0223713	0.430885
	rs327	8	19819536	LPL	G	0.32	1109	-0.0152082	0.0168563	0.367135	-0.0482823	0.017866		1102	-0.0212936	0.0238705	0.372563		-0.0681309	0.0255436	-0.0117467	0.0241191	0.626337		-0.0590718	0.0355785	0.779509
	rs10099160	8	19821815	LPL	G	0.13	1109	-0.0039283	0.0223823	0.860711	-0.0478453	0.0399886		1099	0.0150293	0.032725	0.646138		-0.049182	0.0792407	-0.0077651	0.0291751	0.79017		-0.0650109	0.0494807	0.607301
	rs4922115	8	19822830	LPL	A	0.18	938	0.0010377	0.0200925	0.958824	-0.0383944	0.0404697		849	-0.0194048	0.0270174	0.472814		-0.0724346	0.033625	0.0367005	0.0299774	0.221194		-0.0221392	0.0955401	0.178321
	rs1059611	8	19824563	LPL	C	0.13	1112	-0.0220301	0.0193696	0.255637	-0.0600356	0.0159754		1111	-0.0251396	0.0333232	0.45076		-0.0905238	0.0402446	-0.0186101	0.0266351	0.484884		-0.0708715	0.0336514	0.889647
	rs8087522	18	58040478	MC4R	A	0.28	1110	0.0100298	0.0154438	0.516191	-0.0202729	0.0403326		1098	0.0102801	0.0261875	0.694724		-0.0411038	0.061664	0.0121689	0.0279744	0.663648		-0.042721	0.0670588	0.966056
	rs4846048	1	11846252	MTHFR	G	0.39	1110	4.58e-05	0.0151736	0.997594	-0.0297268	0.0298183		1103	0.0191111	0.0260981	0.464157		-0.0320971	0.0703193	-0.0211168	0.0257991	0.413246		-0.0717384	0.0295047	0.337475
	rs1476413	1	11852300	MTHFR	A	0.28	1108	-0.0180122	0.0154483	0.243883	-0.0483238	0.0122994		1102	0.0169396	0.0269033	0.529058		-0.0358486	0.0697278	-0.0586717	0.0293813	0.0460838	*	-0.116322	-0.0010214	0.108806
	rs1801131	1	11854476	MTHFR	C	0.34	1110	-0.0229692	0.0140425	0.102191	-0.0505223	0.004584		1102	0.0202673	0.0284605	0.476541		-0.0355762	0.0761108	-0.0674239	0.0283556	0.0175878	*	-0.123062	-0.0117863	0.076274
	rs12121543	1	11854671	MTHFR	A	0.25	1110	-0.02402	0.016094	0.135859	-0.0555985	0.0075584		1101	0.0258191	0.0269834	0.338856		-0.0271263	0.0787644	-0.0771484	0.0277207	0.005478	*	-0.131541	-0.0227564	0.0203159	*
	rs6541003	1	11855867	MTHFR	G	0.47	1109	-0.0085711	0.0140419	0.541728	-0.036123	0.0189809		1101	0.0174993	0.0280439	0.532759		-0.0375268	0.0725254	-0.0349421	0.0278273	0.209502		-0.0895432	0.019659	0.276878
	rs1801133	1	11856378	MTHFR	T	0.37	1110	0.0128814	0.0146441	0.379252	-0.0158522	0.0416151		1105	0.0038692	0.025443	0.879158		-0.0460536	0.0537919	0.0229328	0.025517	0.368995		-0.027135	0.0730006	0.648199
	rs2066471	1	11860458	MTHFR	A	0.23	1110	-0.0143601	0.016353	0.380062	-0.0464467	0.0177264		1108	0.0120699	0.0260278	0.642932		-0.0390001	0.0631399	-0.044172	0.0283455	0.119441		-0.0997895	0.0114456	0.196495
	rs9651118	1	11862214	MTHFR	C	0.09	1112	-0.0275607	0.0205029	0.179149	-0.0677898	0.0126684		1108	-0.0293404	0.0306685	0.338932		-0.0895159	0.0308352	-0.0243941	0.0352684	0.489291		-0.0935954	0.0448072	0.923439
	rs17367504	1	11862778	MTHFR	G	0.12	1113	-0.0131784	0.0255353	0.605897	-0.0632816	0.0369248		1109	0.014723	0.0402333	0.714481		-0.0642199	0.0936658	-0.0369267	0.0375883	0.326119		-0.11068	0.0368263	0.380305
	rs6713532	2	25384833	POMC	C	0.25	1112	-0.0194644	0.0164478	0.236906	-0.051737	0.0128083		1105	-0.0139358	0.0290233	0.63121		-0.0708834	0.0430118	-0.0218752	0.0299079	0.46468		-0.0805587	0.0368083	0.870085
	rs7565427	2	25385638	POMC	A	0.16	1113	0.0189781	0.0170705	0.266491	-0.0145163	0.0524725		1109	0.0012975	0.0270983	0.96182		-0.0518728	0.0544678	0.033842	0.0292197	0.247038		-0.0234909	0.0911748	0.467611
	rs7565877	2	25386064	POMC	G	0.12	1111	-0.0027214	0.0217647	0.900516	-0.0454265	0.0399837		1108	-0.0018702	0.0358379	0.958392		-0.0721889	0.0684485	-0.0042022	0.031023	0.892278		-0.0650734	0.0566691	0.963205
	rs934778	2	25389224	POMC	C	0.28	1110	0.0136237	0.0158749	0.390975	-0.0175249	0.0447723		1106	0.0189755	0.0258348	0.462803		-0.0317157	0.0696668	0.0044595	0.0260898	0.864313		-0.0467322	0.0556511	0.724467
	rs2972164	3	12334416	PPARG	C	0.43	1109	0.0232136	0.014039	0.0985137	-0.0043327	0.05076		1103	0.0098648	0.0251864	0.695376		-0.0395544	0.0592841	0.0376928	0.024363	0.122122		-0.0101109	0.0854965	0.494183
	rs13076055	3	12341996	PPARG	A	0.22	1111	0.0117472	0.0185481	0.526646	-0.0246464	0.0481408		1106	-0.002585	0.030061	0.931488		-0.0615687	0.0563987	0.0239061	0.0265833	0.368696		-0.0282539	0.0760661	0.529892
	rs17793693	3	12345971	PPARG	A	0.12	1112	0.0360078	0.0252453	0.15406	-0.0135265	0.0855421		1108	0.0355325	0.0372523	0.340378		-0.0375614	0.108626	0.0358169	0.0342267	0.295579		-0.0313404	0.102974	0.995321
	rs17793951	3	12370737	PPARG	G	0.37	1112	-0.0112959	0.0154346	0.464414	-0.0415805	0.0189887		1103	-0.0324085	0.0244048	0.18447		-0.0802941	0.0154771	0.0071399	0.0253573	0.778326		-0.0426148	0.0568946	0.309841
	rs4135247	3	12396588	PPARG	G	0.41	1109	0.0029851	0.0144108	0.835937	-0.0252907	0.0312609		1102	0.0305898	0.0238091	0.199137		-0.0161271	0.0773066	-0.0223302	0.0236943	0.346181		-0.0688218	0.0241614	0.160401
	rs2938392	3	12434608	PPARG	T	0.41	1109	-0.0040571	0.0158345	0.79783	-0.0351265	0.0270123		1104	0.0292977	0.0249539	0.240622		-0.0196653	0.0782607	-0.0351224	0.0245863	0.153424		-0.083364	0.0131193	0.0892146
	rs4135275	3	12443844	PPARG	G	0.19	1110	0.0451558	0.0187093	0.0159609	0.0084458	0.0818659		1105	0.0232484	0.0286424	0.417153		-0.0329519	0.0794488	0.0662142	0.0289826	0.0225262	*	0.0093464	0.123082	0.32514
	rs1151996	3	12445807	PPARG	G	0.39	1107	-0.004746	0.0153375	0.757048	-0.0348401	0.0253481		1101	-0.0367246	0.0239456	0.125402		-0.0837094	0.0102602	0.0254607	0.0247076	0.303013		-0.0230192	0.0739406	0.0985856
	rs4135284	3	12449866	PPARG	A	0.18	1109	0.014815	0.0185079	0.423614	-0.0214999	0.0511299		1102	0.0491652	0.0292538	0.0931183		-0.0082349	0.106565	-0.0151753	0.0283994	0.593207		-0.070899	0.0405484	0.140529
	rs1175540	3	12465243	PPARG	A	0.37	1109	-0.0083565	0.0155188	0.590359	-0.0388062	0.0220933		1101	-0.0441254	0.0236902	0.0627877		-0.0906091	0.0023582	0.0264207	0.0250056	0.290934		-0.022644	0.0754853	0.0593842
	rs13099828	3	12468589	PPARG	G	0.21	1109	0.0233161	0.0185775	0.209719	-0.0131353	0.0597676		1102	0.0341045	0.0286102	0.233505		-0.0220328	0.0902419	0.0150225	0.0285699	0.599122		-0.0410356	0.0710807	0.6563
	rs7626560	3	12475088	PPARG	T	0.2	1110	0.0229031	0.0189129	0.226164	-0.0142064	0.0600125		1102	0.0322528	0.028793	0.262892		-0.0242431	0.0887487	0.0162022	0.0282458	0.566347		-0.0392201	0.0716246	0.703127
	rs3856806	3	12475557	PPARG	T	0.07	1113	-0.0531371	0.0310199	0.0869945	-0.114002	0.0077278		1110	-0.0235413	0.0435658	0.589056		-0.109023	0.0619402	-0.0762004	0.0445759	0.0876497		-0.163664	0.0112632	0.409594
	rs583104	1	109821307	PSRC1	C	0.17	1109	-0.0206997	0.0194563	0.287604	-0.0588754	0.017476		1108	-0.0492721	0.0285116	0.0842445		-0.105216	0.0066714	0.0100224	0.0316937	0.751892		-0.0521649	0.0722096	0.197166
	rs14000	1	109822509	PSRC1	C	0.13	1109	-0.0235286	0.0183742	0.200631	-0.0595811	0.0125239		1108	-0.0399482	0.0287803	0.165407		-0.0964188	0.0165225	-0.0077575	0.0253766	0.759895		-0.0575497	0.0420347	0.419577
	rs657420	1	109826136	PSRC1	C	0.45	1109	-0.0151194	0.0145461	0.29884	-0.0436607	0.0134218		1101	-0.0229482	0.0238346	0.335857		-0.0697152	0.0238188	-0.0078016	0.0236682	0.741748		-0.054242	0.0386388	0.685277
	rs1169286	12	121419056	TCF1	A	0.47	1106	-0.0087136	0.0144701	0.54718	-0.0371058	0.0196786		1098	-0.0174583	0.0254795	0.49337		-0.0674531	0.0325364	-0.0084246	0.0255776	0.741937		-0.0586116	0.0417625	0.830611
	rs2393791	12	121423956	TCF1	A	0.48	1110	0.0059042	0.0140987	0.675462	-0.0217592	0.0335675		1106	0.0093913	0.0262298	0.720383		-0.0420751	0.0608577	0.0043122	0.0261985	0.869291		-0.0470928	0.0557172	0.908409
	rs1169293	12	121426545	TCF1	G	0.08	1111	-0.0165903	0.0286893	0.563197	-0.0728822	0.0397016		1109	-0.0007561	0.0386291	0.984387		-0.0765513	0.0750391	-0.0279435	0.040399	0.48928		-0.107211	0.0513245	0.622591
	rs12427353	12	121426901	TCF1	C	0.21	1112	-0.0228735	0.0155123	0.140623	-0.0533106	0.0075635		1108	-0.0137474	0.0277194	0.62003		-0.0681366	0.0406418	-0.0317703	0.02635	0.228192		-0.0834724	0.0199319	0.683201
	rs1169300	12	121431225	TCF1	A	0.45	1110	-0.0057821	0.0140059	0.679812	-0.0332634	0.0216993		1106	-0.0170219	0.026369	0.518722		-0.0687615	0.0347177	0.0010392	0.0252643	0.967197		-0.0485327	0.0506111	0.677207
	rs1169302	12	121432302	TCF1	G	0.49	1108	-0.0132539	0.0133629	0.321493	-0.0394736	0.0129658		1097	-0.0153342	0.0267175	0.566129		-0.0677581	0.0370897	-0.0171868	0.0265132	0.516968		-0.0692097	0.034836	0.967966
	rs2259816	12	121435587	TCF1	C	0.49	1111	0.013604	0.013743	0.322445	-0.0133614	0.0405694		1108	0.0166671	0.0268952	0.535579		-0.0361047	0.069439	0.0103708	0.0264697	0.695282		-0.0415662	0.0623079	0.890519
	rs1169307	12	121438382	TCF1	T	0.33	1112	0.0031504	0.0154407	0.838365	-0.027146	0.0334468		1107	-0.0258991	0.0253223	0.306638		-0.0755847	0.0237866	0.0299238	0.0249754	0.231126		-0.0190813	0.078929	0.157739
	rs10962	17	36046451	TCF2	G	0.16	1111	-0.0223501	0.0156979	0.1548	-0.0531514	0.0084512		1106	-0.0201441	0.0227265	0.375612		-0.0647365	0.0244483	-0.0236113	0.0256423	0.35736		-0.073925	0.0267023	0.926794
	rs3110641	17	36047417	TCF2	T	0.32	1109	-0.0031332	0.0160111	0.844889	-0.0345491	0.0282827		1106	0.0065885	0.0250089	0.792256		-0.0424823	0.0556593	-0.0129517	0.0245468	0.597861		-0.0611158	0.0352124	0.605186
	rs3110640	17	36048823	TCF2	C	0.46	1109	0.0296512	0.0148028	0.0454139	0.0006063	0.0586961		1103	0.0244084	0.024236	0.314103		-0.0231461	0.071963	0.0350265	0.0240938	0.146301		-0.0122489	0.0823018	0.781053
	rs11868513	17	36052692	TCF2	A	0.21	1110	0.0245466	0.0191772	0.200819	-0.0130815	0.0621747		1104	0.0089956	0.0282744	0.750428		-0.0464826	0.0644739	0.0436065	0.0274109	0.111933		-0.0101774	0.0973904	0.389194
	rs11656817	17	36056899	TCF2	G	0.15	1112	-0.0219404	0.0187313	0.241723	-0.0586934	0.0148127		1107	-0.0127417	0.0287173	0.657351		-0.0690888	0.0436054	-0.0306098	0.0312198	0.327075		-0.0918672	0.0306476	0.702436
	rs2189303	17	36060105	TCF2	T	0.23	1110	0.0041292	0.0163876	0.80111	-0.0280253	0.0362837		1103	0.0049633	0.0277684	0.858176		-0.0495222	0.0594487	0.0006857	0.0272573	0.979935		-0.0527969	0.0541683	0.922766
	rs8075185	17	36060216	TCF2	T	0.47	1109	-0.0008631	0.014109	0.951235	-0.0285467	0.0268206		1105	0.0173929	0.0242093	0.472639		-0.030109	0.0648948	-0.0196191	0.0242843	0.419328		-0.0672681	0.02803	0.346931
	rs2074430	17	36060515	TCF2	A	0.32	1109	0.0177635	0.016338	0.277164	-0.0142937	0.0498207		1100	0.0276633	0.0263998	0.294936		-0.0241369	0.0794635	0.0052917	0.0257534	0.837239		-0.0452402	0.0558236	0.581239
	rs2074428	17	36061659	TCF2	C	0.47	1111	-0.0189622	0.0144903	0.19094	-0.047394	0.0094696		1104	-0.0071667	0.0235147	0.760595		-0.0533058	0.0389724	-0.031942	0.0243396	0.189678		-0.0796996	0.0158156	0.514336
	rs3094508	17	36062935	TCF2	G	0.3	1111	0.0119756	0.0166428	0.471946	-0.0206797	0.0446308		1108	0.0101129	0.0264123	0.701878		-0.0417114	0.0619372	0.014393	0.0238304	0.545986		-0.0323655	0.0611514	0.909615
	rs2158254	17	36065495	TCF2	A	0.42	1109	0.0198467	0.0143898	0.168107	-0.0083878	0.0480812		1103	0.0101225	0.0260602	0.697775		-0.0410113	0.0612563	0.0275093	0.0250194	0.271785		-0.0215824	0.0766009	0.679774
	rs9892543	17	36067959	TCF2	G	0.17	1111	0.0116208	0.0171279	0.497616	-0.0219863	0.0452278		1103	0.0019092	0.0277767	0.945214		-0.0525927	0.056411	0.0184444	0.0236914	0.436428		-0.0280415	0.0649302	0.665092
	rs2285740	17	36068728	TCF2	G	0.42	1108	-0.0119321	0.0136603	0.382588	-0.0387353	0.0148711		1099	-0.0135713	0.0255395	0.59526		-0.0636835	0.0365409	-0.0091495	0.0255571	0.72041		-0.0592963	0.0409972	0.918193
	rs3110644	17	36073196	TCF2	C	0.27	1111	0.0105243	0.017584	0.549618	-0.0239777	0.0450264		1110	0.0280442	0.0288384	0.331035		-0.0285403	0.0846288	-0.0077035	0.0289149	0.789965		-0.0644381	0.0490311	0.432201
	rs4794758	17	36080428	TCF2	T	0.19	1113	-0.0290094	0.017558	0.0987785	-0.0634602	0.0054415		1106	-0.0347623	0.0268037	0.194932		-0.0873549	0.0178302	-0.0238891	0.0262484	0.362961		-0.0753919	0.0276138	0.779706
	rs7407025	17	36080810	TCF2	G	0.32	1111	0.0096478	0.0149892	0.519937	-0.0197629	0.0390585		1107	0.021214	0.0261848	0.418022		-0.0301641	0.0725921	0.0003149	0.0253996	0.990109		-0.0495224	0.0501523	0.616002
	rs2107131	17	36086689	TCF2	T	0.29	1110	0.0056858	0.0151118	0.706805	-0.0239654	0.035337		1108	-0.017631	0.0250951	0.482475		-0.0668709	0.0316089	0.0284179	0.0255867	0.266963		-0.0217866	0.0786224	0.257902
	rs1016990	17	36088915	TCF2	G	0.4	1109	-0.0085566	0.0159276	0.591224	-0.0398086	0.0226953		1103	-0.0176833	0.0229603	0.441366		-0.0627346	0.027368	0.0022132	0.0228934	0.923001		-0.0427067	0.0471332	0.543056
	rs3744763	17	36090885	TCF2	C	0.45	1109	-0.0114572	0.0150695	0.447243	-0.0410255	0.0181111		1105	-0.0376589	0.0231618	0.104257		-0.0831055	0.0077876	0.0130591	0.023192	0.573491		-0.0324467	0.058565	0.149398
	rs4430796	17	36098040	TCF2	A	0.45	1109	-0.0054594	0.0135705	0.687541	-0.0320864	0.0211676		1106	-0.0178254	0.0247303	0.471191		-0.0663496	0.0306988	0.0066495	0.0244321	0.785547		-0.0412895	0.0545886	0.550439
	rs7501939	17	36101156	TCF2	T	0.41	1111	0.0039745	0.0147964	0.788278	-0.0250579	0.0330069		1109	0.0075102	0.0236247	0.750623		-0.0388444	0.0538648	0.0001243	0.0248411	0.99601		-0.0486172	0.0488658	0.846898
	rs7405696	17	36102035	TCF2	C	0.31	1106	-0.0309641	0.0161671	0.0557205	-0.062686	0.0007579		1094	-0.0517225	0.0238478	0.0303104	*	-0.0985156	-0.0049294	-0.0130973	0.0231551	0.571762		-0.0585313	0.0323368	0.254706
	rs3814570	10	114708510	TCF7L2	T	0.24	1113	-0.0036612	0.01534	0.811408	-0.03376	0.0264377		1110	-0.0001658	0.0249658	0.994703		-0.0491519	0.0488203	-0.0088592	0.0297359	0.765814		-0.0672049	0.0494865	0.847694
	rs7094463	10	114711983	TCF7L2	A	0.41	1106	0.0215103	0.0148883	0.148808	-0.0077026	0.0507232		1097	0.0360914	0.0251512	0.151581		-0.013259	0.0854419	0.0053101	0.0255922	0.835667		-0.0449057	0.0555258	0.4521
	rs2094405	10	114715689	TCF7L2	A	0.38	1106	-0.0187353	0.0138106	0.175192	-0.0458337	0.008363		1095	-0.0258105	0.0242419	0.287246		-0.0733768	0.0217559	-0.011454	0.0243725	0.638481		-0.0592766	0.0363686	0.717129
	rs10885399	10	114726177	TCF7L2	A	0.28	1110	-0.0099648	0.0148059	0.501067	-0.0390158	0.0190861		1107	0.0195538	0.026388	0.458845		-0.0322229	0.0713305	-0.0406765	0.0282042	0.149527		-0.0960169	0.0146638	0.188775
	rs12573128	10	114730797	TCF7L2	G	0.21	1111	-0.0248341	0.0175341	0.156962	-0.0592381	0.0095699		1110	-0.0023193	0.0278483	0.933642		-0.0569612	0.0523226	-0.0483179	0.0278931	0.0835095		-0.103048	0.0064119	0.288841
	rs7917983	10	114732882	TCF7L2	T	0.42	1109	0.0223925	0.0132445	0.0911772	-0.0035949	0.0483799		1104	0.0089833	0.0244771	0.713683		-0.0390442	0.0570108	0.034413	0.0244307	0.159239		-0.0135234	0.0823495	0.535272
	rs11196175	10	114736614	TCF7L2	C	0.35	1110	-0.0201938	0.0145275	0.164798	-0.0486986	0.008311		1105	-0.0309136	0.0264881	0.243434		-0.0828869	0.0210596	-0.0088363	0.0274499	0.747584		-0.0626969	0.0450242	0.626973
	rs7081062	10	114740745	TCF7L2	G	0.33	1110	0.0006564	0.0139774	0.962555	-0.0267691	0.0280819		1109	-0.0230685	0.0256076	0.367869		-0.0733139	0.027177	0.0254095	0.0258018	0.324941		-0.0252169	0.076036	0.26138
	rs7079711	10	114745788	TCF7L2	A	0.13	1113	0.0011673	0.0178149	0.947769	-0.0337877	0.0361223		1109	0.0124301	0.0305777	0.684449		-0.0475673	0.0724274	-0.0095262	0.0281797	0.735389		-0.0648184	0.045766	0.638304
	rs7901695	10	114754088	TCF7L2	C	0.36	1104	-0.0074887	0.0139506	0.591514	-0.0348618	0.0198843		1090	-0.0075904	0.0273534	0.781453		-0.0612624	0.0460815	0.0018491	0.030101	0.951027		-0.057214	0.0609123	0.850671
	rs11196203	10	114805860	TCF7L2	A	0.14	1113	0.0285504	0.0217903	0.190389	-0.0142047	0.0713055		1112	0.0753743	0.0329323	0.022282	*	0.010757	0.139991	-0.0188209	0.032888	0.567255		-0.0833512	0.0457095	0.0584684
	rs10885409	10	114808072	TCF7L2	T	0.49	1104	0.0043259	0.0131399	0.742056	-0.0214564	0.0301082		1096	0.0078199	0.0252927	0.757247		-0.0418084	0.0574482	0.0022598	0.0252899	0.928816		-0.0473629	0.0518825	0.897453
	rs12255372	10	114808902	TCF7L2	T	0.34	1109	-0.0103801	0.014334	0.469123	-0.0385052	0.017745		1107	-0.0014689	0.0267752	0.95626		-0.0540055	0.0510677	-0.0195506	0.0289738	0.499965		-0.076401	0.0372998	0.705457
	rs4918789	10	114821807	TCF7L2	T	0.5	1103	-0.0040155	0.0141729	0.776982	-0.0318247	0.0237937		1086	-0.0102205	0.0242845	0.673938		-0.057871	0.03743	-0.0013741	0.0244795	0.955246		-0.0494072	0.046659	0.823165
	rs10885410	10	114824473	TCF7L2	A	0.2	1111	0.0334932	0.0191639	0.0807904	-0.0041087	0.0710951		1106	0.0516038	0.0291495	0.0769534		-0.0055915	0.108799	0.021637	0.027775	0.436142		-0.0328613	0.0761354	0.473911
	rs7908486	10	114834498	TCF7L2	G	0.35	1113	-0.0252524	0.0147079	0.0862737	-0.0541111	0.0036063		1109	-0.0430359	0.0227034	0.05828		-0.0875829	0.0015112	-0.0086032	0.0223482	0.70034		-0.0524534	0.0352469	0.312142
	rs12184389	10	114839770	TCF7L2	A	0.17	1113	-0.0126454	0.0171464	0.460977	-0.0462886	0.0209978		1110	-0.0270102	0.030321	0.373228		-0.0865039	0.0324835	0.0019264	0.0308895	0.950285		-0.0586828	0.0625355	0.567933
	rs11196218	10	114840494	TCF7L2	A	0.38	1105	0.0283314	0.0152609	0.0636561	-0.0016126	0.0582754		1096	0.0189787	0.0258638	0.463234		-0.0317701	0.0697275	0.0335895	0.0274195	0.220833		-0.0202118	0.0873908	0.737978
	rs3750805	10	114847143	TCF7L2	T	0.16	1113	0.0034812	0.0239465	0.884444	-0.0435048	0.0504671		1111	-0.0098531	0.030742	0.748644		-0.0701726	0.0504665	0.0190205	0.0379625	0.616448		-0.0554668	0.0935077	0.557172
	rs3814572	10	114847723	TCF7L2	G	0.15	1111	0.0088436	0.0174747	0.612901	-0.0254439	0.0431311		1106	0.0404336	0.0278184	0.146376		-0.0141498	0.095017	-0.0247446	0.0288465	0.39119		-0.0813454	0.0318562	0.145129
	rs749596	10	114847905	TCF7L2	A	0.1	1110	0.0060104	0.0234666	0.797903	-0.040034	0.0520548		1105	0.0252302	0.0330287	0.4451		-0.0395767	0.090037	-0.0139438	0.0374918	0.710028		-0.0875078	0.0596202	0.456836
	rs11196224	10	114855397	TCF7L2	T	0.38	1111	0.0085499	0.015273	0.575725	-0.0214176	0.0385174		1107	0.0240141	0.0251227	0.339349		-0.0252801	0.0733082	-0.0066016	0.0268635	0.805926		-0.0593114	0.0461082	0.464566
	rs7085532	10	114859463	TCF7L2	G	0.28	1109	-0.0121871	0.0153584	0.42765	-0.0423223	0.0179481		1103	-0.012581	0.0263583	0.633241		-0.0642997	0.0391378	-0.013117	0.024008	0.584931		-0.0602241	0.0339901	0.989271
	rs10749128	10	114865489	TCF7L2	C	0.23	1053	-0.0079696	0.0158545	0.615302	-0.0390801	0.0231409		988	-0.0081023	0.0267926	0.762406		-0.06068	0.0444754	-0.0009712	0.0287635	0.973071		-0.0574166	0.0554741	0.872259
	rs11196229	10	114866172	TCF7L2	A	0.13	1110	0.0011322	0.0201919	0.955295	-0.0384869	0.0407513		1107	0.0262255	0.0304563	0.38938		-0.0335339	0.0859849	-0.0221889	0.0312477	0.477795		-0.083501	0.0391232	0.299595
	rs4918796	10	114880342	TCF7L2	C	0.29	1111	-0.0170194	0.0155338	0.273479	-0.0474987	0.0134599		1107	-0.0454562	0.02596	0.0802238		-0.0963932	0.0054807	0.0091769	0.0246883	0.710182		-0.0392649	0.0576186	0.172054
	rs12772424	10	114880551	TCF7L2	A	0.45	1109	0.0295595	0.0143318	0.0393933	0.0014388	0.0576802		1105	0.0326585	0.0229599	0.155191		-0.0123919	0.0777089	0.0281625	0.0228495	0.218019		-0.0166713	0.0729964	0.899291
	rs290494	10	114885871	TCF7L2	G	0.11	1111	0.022728	0.0199288	0.254342	-0.0163747	0.0618307		1108	0.0470526	0.031125	0.130891		-0.0140188	0.108124	-0.0087565	0.0282228	0.756419		-0.0641335	0.0466204	0.21839
	rs1362943	10	114888608	TCF7L2	A	0.23	1110	-0.0107451	0.0157456	0.495117	-0.0416399	0.0201497		1103	0.0390513	0.0251589	0.120907		-0.010314	0.0884165	-0.0690885	0.026499	0.0092527	*	-0.121083	-0.0170939	0.0085121	*
	rs3814573	10	114898093	TCF7L2	T	0.38	1110	0.0090951	0.0145691	0.532578	-0.0194913	0.0376815		1105	0.002474	0.0250038	0.921201		-0.0465869	0.0515348	0.0156994	0.0247461	0.525941		-0.0328559	0.0642546	0.742298
	rs7080044	10	114899115	TCF7L2	T	0.37	1110	-0.0032366	0.0149704	0.828869	-0.0326104	0.0261371		1105	-0.0279566	0.0262099	0.286368		-0.079384	0.0234708	0.0196413	0.0248191	0.428895		-0.0290571	0.0683397	0.249035
	rs4917646	10	114902811	TCF7L2	G	0.29	1109	-0.0195966	0.0157447	0.213527	-0.0504897	0.0112965		1101	-0.0441503	0.0254319	0.0828435		-0.0940514	0.0057508	0.0016687	0.0253813	0.947593		-0.0481331	0.0514705	0.249728
	rs7903424	10	114904036	TCF7L2	A	0.27	1104	-0.0006131	0.0145844	0.966475	-0.0292297	0.0280034		1093	0.0653527	0.0245024	0.0077629	*	0.0172751	0.11343	-0.0672893	0.0231859	0.0037811	*	-0.112784	-0.0217949	0.0004899	*
	rs290491	10	114904534	TCF7L2	T	0.16	1111	0.0046796	0.0196244	0.81157	-0.0338259	0.0431851		1104	0.0221376	0.0272822	0.417296		-0.0313939	0.0756691	-0.0157174	0.0358527	0.661192		-0.0860653	0.0546305	0.443809
	rs290489	10	114907055	TCF7L2	G	0.36	1112	0.0106116	0.0152917	0.487866	-0.0193927	0.0406158		1105	0.0027406	0.0243061	0.910247		-0.0449513	0.0504325	0.018268	0.0242135	0.450739		-0.0292422	0.0657781	0.679389
	rs290487	10	114909731	TCF7L2	T	0.2	1108	0.0075537	0.0176785	0.669257	-0.0271338	0.0422413		1103	0.0333808	0.0282044	0.236855		-0.0219601	0.0887218	-0.0144465	0.0231258	0.532305		-0.0598226	0.0309296	0.198111
	rs176632	10	114911079	TCF7L2	T	0.07	1112	0.0577046	0.031871	0.0704804	-0.0048302	0.120239		1109	0.076951	0.0540813	0.155056		-0.0291635	0.183065	0.0383142	0.0364396	0.293286		-0.033185	0.109813	0.564692
	rs1555485	10	114912534	TCF7L2	A	0.08	1111	0.00553	0.0284407	0.845869	-0.0502742	0.0613341		1108	-0.0436461	0.0402967	0.278994		-0.122714	0.0354213	0.0636911	0.0414557	0.124738		-0.0176504	0.145033	0.0728271
	rs1028629	10	114912656	TCF7L2	T	0.2	1112	-0.0077614	0.0174641	0.656827	-0.0420279	0.0265052		1106	0.0075914	0.0279775	0.786182		-0.0473042	0.0624869	-0.0232589	0.030792	0.450199		-0.0836769	0.0371592	0.513505
	rs1225404	10	114914665	TCF7L2	C	0.16	1111	0.0395479	0.0234357	0.0917902	-0.0064359	0.0855317		1107	0.0215801	0.0333548	0.517776		-0.0438664	0.0870266	0.0597754	0.0309827	0.05395		-0.0010168	0.120568	0.388707
	rs290483	10	114915214	TCF7L2	G	0.22	1106	0.0283548	0.0198335	0.153106	-0.0105613	0.0672708		1099	0.0127996	0.0295542	0.665036		-0.0451901	0.0707892	0.0429646	0.0260637	0.0995501		-0.0081763	0.0941055	0.439443
	rs290481	10	114923825	TCF7L2	A	0.21	1110	-0.0059688	0.016705	0.72093	-0.038746	0.0268084		1102	-0.0169806	0.0264126	0.520427		-0.0688058	0.0348447	0.0002561	0.0244033	0.991628		-0.0476266	0.0481388	0.651773
	rs10769866	11	8076151	TUB	G	0.31	1109	-0.0106741	0.0148991	0.473882	-0.0399081	0.0185599		1103	-0.0278227	0.0247846	0.261864		-0.0764536	0.0208083	0.0087215	0.022573	0.699299		-0.0355699	0.0530129	0.3211
	rs11041723	11	8078704	TUB	C	0.38	1109	0.0029046	0.014647	0.842841	-0.0258347	0.0316439		1102	0.0183359	0.0262922	0.48571		-0.0332533	0.069925	-0.0105676	0.0249475	0.671946		-0.0595182	0.038383	0.491354
	rs11823329	11	8080866	TUB	A	0.15	1106	-0.0008805	0.0213053	0.967041	-0.0426843	0.0409233		1099	-0.0059568	0.032183	0.853192		-0.0691046	0.057191	0.0062941	0.0257266	0.80677		-0.0441853	0.0567736	0.757118
	rs2280726	11	8082729	TUB	G	0.23	1111	-0.0062667	0.0166955	0.707469	-0.0390253	0.0264918		1103	0.0190249	0.0282947	0.501483		-0.0364934	0.0745431	-0.030976	0.0248426	0.212705		-0.0797208	0.0177687	0.228663
	rs11601971	11	8085652	TUB	T	0.11	1111	0.0016315	0.0249062	0.947782	-0.0472375	0.0505006		1106	0.0090368	0.038378	0.813889		-0.0662659	0.0843396	-0.0070435	0.0270776	0.794819		-0.0601734	0.0460865	0.713129
	rs7932687	11	8088757	TUB	A	0.37	1110	-0.0018033	0.0149713	0.904146	-0.0311789	0.0275722		1103	0.0333868	0.0240165	0.164764		-0.013737	0.0805105	-0.0402996	0.0232458	0.0832666		-0.0859113	0.005312	0.0438436	*
	rs1881240	11	8091424	TUB	G	0.36	1111	-0.0044242	0.0144636	0.759747	-0.0328035	0.023955		1105	0.0229628	0.0249374	0.357349		-0.0259678	0.0718933	-0.0311013	0.0251401	0.216308		-0.0804296	0.018227	0.185487
	rs6578921	11	8094502	TUB	A	0.49	1111	-0.0046387	0.0142445	0.744753	-0.0325883	0.0233108		1105	0.0137661	0.0245642	0.575312		-0.0344322	0.0619644	-0.0278912	0.0240457	0.246332		-0.0750721	0.0192897	0.291751
	rs1406095	11	8094682	TUB	G	0.39	1109	-0.0050364	0.014562	0.729513	-0.0336088	0.023536		1098	0.0183557	0.0241752	0.447851		-0.0290796	0.065791	-0.0301569	0.0244547	0.217778		-0.0781408	0.0178269	0.211459
	rs3794018	11	8097434	TUB	C	0.43	1113	0.0286678	0.0143182	0.045509	0.0005737	0.0567618		1107	0.0265924	0.023831	0.26472		-0.0201671	0.073352	0.0394294	0.023889	0.0991228		-0.0074441	0.0863028	0.738689
	rs7926428	11	8099117	TUB	T	0.13	1110	-0.0181295	0.0249895	0.46831	-0.067162	0.030903		1107	0.0337968	0.0382601	0.377245		-0.0412747	0.108868	-0.0684794	0.0397594	0.0852896		-0.146493	0.0095339	0.0910316
	rs7926527	11	8099189	TUB	C	0.35	1111	-0.0220312	0.0141807	0.120567	-0.0498556	0.0057931		1103	-0.0264331	0.0243054	0.277038		-0.0741237	0.0212575	-0.019686	0.0243038	0.418118		-0.0673735	0.0280014	0.864656
	rs4758287	11	8099913	TUB	A	0.25	1109	-0.0358677	0.0146984	0.0148345	-0.0647078	-0.0070276		1085	-0.0198071	0.0259532	0.445521		-0.070732	0.0311177	-0.0514878	0.0253931	0.0428449	*	-0.101314	-0.001662	0.451676
	rs4758040	11	8101173	TUB	C	0.37	1111	-0.0233709	0.013915	0.0933297	-0.0506738	0.0039321		1105	0.0043767	0.0232288	0.850583		-0.0412013	0.0499548	-0.0544319	0.0234007	0.0201962	*	-0.100347	-0.0085166	0.117806
	rs4575312	11	8108723	TUB	A	0.26	1110	-0.0113538	0.0153816	0.460587	-0.0415343	0.0188268		1104	-0.0006279	0.0252634	0.980177		-0.0501981	0.0489424	-0.026079	0.0238928	0.275295		-0.07296	0.0208021	0.507815
	rs4385931	11	8109648	TUB	C	0.28	1111	-0.0141498	0.0163954	0.388307	-0.0463195	0.01802		1109	0.0108068	0.0234091	0.644425		-0.0351249	0.0567385	-0.0440526	0.0229986	0.0556949		-0.0891788	0.0010736	0.0973252
	rs3752898	11	8116920	TUB	C	0.17	1112	-4.68e-05	0.0200778	0.998142	-0.0394419	0.0393484		1105	-0.0171542	0.0307383	0.576909		-0.077467	0.0431586	0.017853	0.0316198	0.572451		-0.0441893	0.0798953	0.461139
	rs11041740	11	8117518	TUB	T	0.18	1111	-0.0039886	0.0157837	0.800545	-0.0349581	0.0269809		1105	0.0263685	0.0268417	0.326134		-0.0262985	0.0790356	-0.0381023	0.0253727	0.133462		-0.087887	0.0116824	0.122751
	rs2242501	11	8118103	TUB	A	0.23	1112	0.001594	0.0149022	0.91484	-0.027646	0.0308339		1105	0.0093109	0.0243834	0.702643		-0.0385326	0.0571544	-0.0096364	0.0222666	0.665264		-0.0533265	0.0340536	0.598905
	rs2242503	11	8118472	TUB	T	0.28	1110	-0.0042282	0.0156607	0.787219	-0.0349565	0.0265		1097	0.014525	0.024247	0.549269		-0.0330513	0.0621013	-0.0243037	0.0241005	0.313472		-0.0715925	0.0229851	0.29463
	rs16935778	11	8120601	TUB	C	0.06	1112	0.0887791	0.0367852	0.0159649	0.0166021	0.160956		1108	0.133044	0.0625238	0.0335691	*	0.0103638	0.255724	0.0469217	0.0439305	0.285716		-0.0392758	0.133119	0.275047
	rs3750955	11	8126242	TUB	C	0.2	1112	-0.0004082	0.0154332	0.978903	-0.03069	0.0298736		1103	-0.0106963	0.0268614	0.690558		-0.0634021	0.0420096	0.0082895	0.0239689	0.729528		-0.0387409	0.0553199	0.639749
	rs1055233	11	8127495	TUB	T	0.31	1111	0.0107677	0.0144803	0.457273	-0.0176445	0.0391798		1103	0.0033814	0.0245066	0.890281		-0.0447039	0.0514668	0.0179915	0.0235684	0.445407		-0.0282531	0.064236	0.704334
* reflects nominally significant p-value (<0.05)
SNPs marked in bold were moved forward for replication in other cohorts
