# Supplementary material for: Parent-of-Origin Effects of the APOB Gene on Adiposity in Young Adults
Source: PLoS Genet. 2015 Oct 9;11(10):e1005573. doi: 10.1371/journal.pgen.1005573 (PMC4599806; doi:10.1371/journal.pgen.1005573)
Supplement: S6 Table — (XLSX) [file pgen.1005573.s007.xlsx]

## Sheet: Sup6 replication and meta
Table S6. Parent-of-origin effects on adiposity and glycemic traits: Replication and meta-analysis results in JPS, FHS, FamHS and ERF
											Maternal Effect																Paternal Effect																F-Test
trait	gene	Marker Name	chr	Position (GRCh37/hg19)	Allele1	Allele2	Freq1	FreqSE	MinFreq	MaxFreq	ERF Beta (abetam)	P-value (aP_om)	FamHS Beta (abetam)	P-value (aP_om)	FHS Beta (abetam)	P-value (aP_om)	JPS Beta (abetam)	P-value (aP_om)	Weight	Zscore	Mat Z-based P.value	Direction (ERF/FamHS/FHS/JPS)	Effect	StdErr	Mat Inverse variance-based P.value	Direction (ERF/FamHS/FHS/JPS)	ERF Beta (abetam)	P-value (aP_om)	FamHS Beta (abetam)	P-value (aP_om)	FHS Beta (abetam)	P-value (aP_om)	JPS Beta (abetam)	P-value (aP_om)	Weight	Zscore	Pat Z-based P.value	Direction (ERF/FamHS/FHS/JPS)	Effect	StdErr	Pat Inverse variance-based P.value	Direction (ERF/FamHS/FHS/JPS)	pval_JPS	pval_ERF	pval_FHS	pval_FamHS	F_value	nb_study	F-test p_value_meta
BMI, kg/m2
	APOB	rs1367117	2	21263900	a	g	0.288	0.0493	0.2056	0.3363	-0.288	0.486268	1.319	0.00250129	0.791	0.00154522	1.4371	0.0064966	4858	4.473	7.707e-06	-+++	0.7517	0.1804	3.098e-05	-+++	0.34	0.410705	-0.197	0.645474	-0.219	0.365003	0.0046976	0.992664	4858	-0.498	0.6185	+--+	-0.0872	0.1761	0.6204	+--+	0.0855936	0.785298	0.00327938	0.0112151	25.8209	4	0.0005
	HNF4A	rs2071199	20	43030866	t	c	0.8582	0.011	0.8371	0.8728	-0.103	0.850274	0.488	0.464257	0.52	0.0894184	1.05424	0.0462605	6164	2.349	0.01881	-+++	0.5071	0.2244	0.02385	-+++	-0.307	0.555615	-0.108	0.846699	-0.484	0.100507	-1.3854	0.0279589	6164	-2.444	0.01452	----	-0.5037	0.2186	0.02123	----	0.008518	0.77606	0.0143254	0.476183	20.0135	4	0.0102849
	HNF4A	rs8114057	20	43036452	a	g	0.468	0.0169	0.4413	0.489	NA	NA	0.066	0.872361	-0.351	0.159252	-0.48646	0.296852	3962	-1.49	0.1361	?+--	-0.2815	0.1939	0.1464	?+--	NA	NA	-0.98	0.0178363	0.658	0.00887875	1.0621	0.0222504	3962	2.031	0.04225	?-++	0.3651	0.195	0.06118	?-++	0.0436984	NA	0.00477868	0.0621644	22.504	3	0.000980806
	IGF1	rs17727841	12	102809630	c	g	0.1655	0.0251	0.125	0.1862	0.665	0.336596	1.113	0.0511759	-0.084	0.781275	-0.50031	0.337936	5881	0.502	0.6159	++--	0.1039	0.225	0.6443	++--	-0.449	0.396918	-0.398	0.410687	-0.233	0.391639	0.534062	0.260595	5881	-0.724	0.4692	---+	-0.1582	0.1969	0.4219	---+	0.149139	0.192339	0.706448	0.0397984	14.2456	4	0.0755837
	IGF1	rs7136446	12	102838515	t	c	0.6155	0.0584	0.57	0.7083	-0.056	0.902983	0.271	0.517919	0.43	0.0779557	0.446486	0.351225	4463	1.871	0.06134	-+++	0.3307	0.1779	0.06302	-+++	0.377	0.401833	-0.148	0.721156	-0.264	0.276071	-0.86025	0.0892633	4463	-1.463	0.1435	+---	-0.2161	0.1777	0.2238	+---	0.0967061	0.478295	0.046365	0.492457	13.7063	4	0.0897484
	LPL	rs253	8	19811417	t	c	0.4614	0.0243	0.4392	0.4959	-0.054	0.88546	-0.085	0.836665	-0.665	0.00480031	-0.568654	0.239541	4624	-2.617	0.00886	----	-0.4332	0.1684	0.01009	----	0.385	0.303972	-0.45	0.267865	-0.316	0.175271	0.0016405	0.997392	4624	-1.01	0.3125	+--+	-0.1629	0.1677	0.3315	+--+	0.460691	0.37194	0.280425	0.512909	7.40631	4	0.493494
	LPL	rs4922115	8	19822830	a	g	0.1557	0.0141	0.1264	0.1658	0.03	0.962459	0.336	0.5169	0.353	0.263726	-1.43772	0.0059167	5315	-0.06	0.9521	+++-	-0.0205	0.2243	0.9273	+++-	-0.335	0.558349	-0.265	0.605247	-0.61	0.0354073	1.52741	0.0223789	5315	-0.971	0.3313	---+	-0.2797	0.2183	0.2	---+	0.0018238	0.650502	0.0198148	0.369807	23.3059	4	0.00299294
	LPL	rs3735964	8	19824045	a	c	0.1045	0.0098	0.0962	0.1295	-0.411	0.549654	0.985	0.153905	-0.488	0.222143	-0.150199	0.786359	5940	-0.582	0.5603	-+--	-0.1712	0.2699	0.5259	-+--	-0.104	0.862009	0.054	0.93629	-0.615	0.0750124	-1.46366	0.00445	5940	-2.574	0.01004	-+--	-0.6332	0.2415	0.008753	-+--	0.113134	0.72894	0.809421	0.311331	7.74736	4	0.45853
	MC4R	rs8087522	18	58040478	a	g	0.3171	0.0092	0.2972	0.3288	0.762	0.0944452	0.525	0.204885	0.285	0.259995	-0.409502	0.379673	4922	1.443	0.1491	+++-	0.3012	0.18	0.0942	+++-	0.572	0.185665	-0.264	0.529833	0.147	0.556811	1.23496	0.0157349	4922	1.814	0.0696	+-++	0.2803	0.1801	0.1197	+-++	0.0323378	0.759639	0.694768	0.172846	11.6519	4	0.167423
	MTHFR	rs12121543	1	11854671	a	c	0.2132	0.0151	0.1914	0.236	-0.612	0.239152	0.455	0.403431	0.805	0.00953512	-0.510102	0.341993	5116	1.21	0.2261	-++-	0.2796	0.2187	0.201	-++-	0.696	0.135892	0.377	0.465082	0.269	0.329908	-0.376882	0.452812	5116	1.132	0.2578	+++-	0.2613	0.1983	0.1877	+++-	0.877423	0.0539717	0.178803	0.91176	9.72782	4	0.284651
	POMC	rs934778	2	25389224	a	g	0.7174	0.0529	0.6816	0.8068	-0.496	0.285058	0.045	0.91985	-0.452	0.084447	-1.18321	0.0167126	4856	-2.697	0.006997	-+--	-0.4771	0.188	0.01114	-+--	-1.026	0.0291169	-0.37	0.394132	-0.049	0.849566	0.954523	0.0390893	4856	-0.218	0.827	---+	-0.0976	0.1842	0.5962	---+	0.0041353	0.408964	0.273251	0.500528	16.7436	4	0.032893
	PSRC1	rs14000	1	109822509	t	c	0.8992	0.011	0.8911	0.919	NA	NA	-0.581	0.366115	0.066	0.853561	0.640029	0.223237	5250	0.319	0.7494	?-++	0.103	0.2686	0.7013	?-++	NA	NA	0.027	0.962941	-0.258	0.456549	0.661108	0.183901	5250	0.111	0.9114	?+-+	0.0393	0.2554	0.8777	?+-+	0.9778	NA	0.499853	0.467573	2.95218	3	0.814824
	TCF1	rs2393791	12	121423956	t	c	0.6046	0.0154	0.5907	0.6311	0.213	0.604675	0.827	0.0531281	0.071	0.739025	-0.494351	0.269195	4941	0.615	0.5389	+++-	0.127	0.1614	0.4315	+++-	0.545	0.199676	0.498	0.249613	-0.288	0.169064	-0.0265523	0.951844	4941	-0.13	0.8964	++--	-0.0264	0.1604	0.8694	++--	0.499594	0.569619	0.220403	0.581935	6.62088	4	0.578033
	TCF1	rs2259816	12	121435587	t	g	0.37	0.0117	0.3463	0.3785	0.468	0.255654	-0.778	0.0697919	-0.093	0.67646	0.421438	0.343364	5012	-0.174	0.862	+--+	-0.0331	0.1655	0.8417	+--+	-0.379	0.37028	-0.491	0.26042	0.49	0.0247356	0.100304	0.818072	5012	0.914	0.3609	--++	0.165	0.1642	0.315	--++	0.637467	0.137686	0.0582069	0.635111	11.4615	4	0.176896
	TCF2	rs2158254	17	36065495	t	c	0.4709	0.0053	0.4631	0.478	NA	NA	0.127	0.761414	-0.198	0.40508	-0.445906	0.344982	4002	-0.985	0.3244	?+--	-0.1713	0.1894	0.3658	?+--	NA	NA	-0.72	0.0867337	-0.17	0.472707	0.256119	0.576022	4002	-0.939	0.348	?--+	-0.2083	0.1881	0.2682	?--+	0.352589	NA	0.93614	0.160225	5.87924	3	0.436853
	TCF2	rs3110644	17	36073196	t	g	0.8162	0.0446	0.7774	0.8892	NA	NA	-1.114	0.0227702	0.046	0.893253	0.144989	0.795275	4641	-0.803	0.4222	?-++	-0.2391	0.2509	0.3405	?-++	NA	NA	0.211	0.652219	-0.201	0.482214	-0.255268	0.614266	4641	-0.566	0.5715	?+--	-0.1204	0.2199	0.5841	?+--	0.644057	NA	0.560098	0.0473233	8.14073	3	0.227974
	TCF2	rs2107131	17	36086689	a	g	0.3269	0.0007	0.326	0.3274	NA	NA	NA	NA	0.163	0.536481	-0.0461493	0.925893	3378	0.435	0.6634	??+-	0.1169	0.2329	0.6155	??+-	NA	NA	NA	NA	-0.139	0.589153	0.154135	0.742755	3378	-0.231	0.8176	??-+	-0.0713	0.2257	0.7521	??-+	0.77822	NA	0.415709	NA	2.25703	2	0.688603
	TCF7L2	rs7908486	10	114834498	a	g	0.6043	0.0239	0.5701	0.6215	NA	NA	-0.539	0.278085	-0.198	0.451241	0.845546	0.066639	3784	0.086	0.9316	?--+	-0.0461	0.2075	0.8242	?--+	NA	NA	0.521	0.275561	-0.431	0.0908763	0.0414276	0.925462	3784	-0.745	0.456	?+-+	-0.1665	0.2005	0.4065	?+-+	0.261007	NA	0.522956	0.103679	8.51584	3	0.202693
	TCF7L2	rs11196224	10	114855397	t	c	0.3057	0.0039	0.3028	0.3118	NA	NA	-0.444	0.365585	-0.117	0.652196	1.38744	0.0028216	4255	0.896	0.3701	?--+	0.1206	0.2057	0.5578	?--+	NA	NA	-0.155	0.738968	-0.202	0.430609	-0.315475	0.486942	4255	-1.089	0.2763	?---	-0.2155	0.2012	0.2841	?---	0.0240742	NA	0.811802	0.652183	8.72509	3	0.189639
	TCF7L2	rs7085532	10	114859463	a	g	0.6788	0.0207	0.6538	0.7224	-0.123	0.7708	-0.686	0.103559	-0.343	0.188043	0.575058	0.245613	4970	-1.088	0.2766	---+	-0.2416	0.1824	0.1853	---+	0.72	0.103796	-0.774	0.0722193	-0.431	0.0845556	-0.287789	0.564866	4970	-1.596	0.1104	+---	-0.2803	0.181	0.1215	+---	0.283557	0.181975	0.799187	0.879358	6.6339	4	0.576596
	TCF7L2	rs1362943	10	114888608	a	g	0.2793	0.0512	0.1932	0.3388	0.038	0.920098	0.141	0.748521	-0.668	0.00934714	-0.188956	0.725429	4922	-1.759	0.07864	++--	-0.318	0.1804	0.07795	++--	0.73	0.0589093	0.536	0.225489	-0.099	0.687959	-0.247939	0.633111	4922	0.648	0.5172	++--	0.1589	0.1769	0.369	++--	0.944738	0.191406	0.100778	0.520561	9.31577	4	0.316362
	TCF7L2	rs7903424	10	114904036	a	g	0.2556	0.0417	0.1886	0.3219	-0.079	0.842644	-0.276	0.569016	-0.57	0.0355704	0.774691	0.150247	5003	-1.023	0.3064	---+	-0.2445	0.1903	0.1988	---+	0.51	0.196731	0.71	0.125397	0.083	0.743157	-1.09041	0.0182011	5003	0.151	0.8799	+++-	0.0879	0.1786	0.6227	+++-	0.019357	0.239549	0.0700303	0.122055	20.2716	4	0.00935587
	TCF7L2	rs290487	10	114909731	t	c	0.1994	0.0443	0.1705	0.2738	NA	NA	-0.099	0.871011	-0.224	0.494983	0.0229819	0.965558	4718	-0.557	0.5775	?--+	-0.1461	0.254	0.5653	?--+	NA	NA	-1.818	0.00177819	-0.72	0.0168008	0.30467	0.614486	4718	-2.853	0.004335	?--+	-0.7465	0.2446	0.002271	?--+	0.757965	NA	0.245433	0.0284299	10.4843	3	0.105683
	TCF7L2	rs176632	10	114911079	t	c	0.124	0.0349	0.0668	0.166	NA	NA	1.332	0.0300355	0.178	0.594754	-0.458734	0.486323	5025	1.012	0.3113	?++-	0.2929	0.2683	0.2751	?++-	NA	NA	0.252	0.637996	-0.179	0.590941	0.580423	0.492387	5025	0.149	0.8813	?+-+	0.0055	0.2682	0.9836	?+-+	0.309879	NA	0.433627	0.177913	7.46721	3	0.27979
	TCF7L2	rs1028629	10	114912656	a	g	0.1514	0.0538	0.0337	0.1882	3.492	0.288221	-0.433	0.396575	-0.697	0.0214759	0.660555	0.222225	5676	-0.931	0.352	+--+	-0.3659	0.2342	0.1183	+--+	-0.283	0.797375	0.102	0.856741	0.348	0.218792	-0.652165	0.190883	5676	0.198	0.8433	-++-	0.0884	0.2211	0.6893	-++-	0.111157	0.275832	0.0100126	0.474096	17.6701	4	0.0238407
	TUB	rs11601971	11	8085652	t	c	0.159	0.0251	0.1154	0.1809	-0.298	0.644244	0.702	0.20075	-0.233	0.448164	1.83219	0.0104578	5487	1.056	0.2908	-+-+	0.1491	0.2339	0.5238	-+-+	-0.121	0.825262	-0.198	0.720635	0.162	0.615401	-0.24205	0.678773	5487	-0.08	0.9361	--+-	-0.0104	0.2286	0.9636	--+-	0.0247919	0.826611	0.36375	0.223139	12.7978	4	0.118998
	TUB	rs7113729	11	8089121	t	c	0.5452	0.0178	0.5302	0.5873	0.043	0.930399	0.129	0.765364	0.424	0.0768727	0.434488	0.334434	4470	1.844	0.0652	++++	0.3266	0.1773	0.06541	++++	-1.283	0.006995	-0.396	0.359577	-0.093	0.698192	-0.698599	0.114793	4470	-2.344	0.01907	----	-0.402	0.1761	0.02242	----	0.110433	0.0481575	0.120668	0.394033	16.5653	4	0.0349674
	TUB	rs4758040	11	8101173	t	c	0.5164	0.0382	0.4597	0.5452	NA	NA	0.326	0.423902	-0.183	0.433595	0.451573	0.310487	4003	0.381	0.7031	?+-+	0.0303	0.1845	0.8697	?+-+	NA	NA	0.428	0.29656	-0.154	0.505521	0.850157	0.0494798	4003	1.102	0.2705	?+-+	0.1403	0.1826	0.4424	?+-+	0.568027	NA	0.937161	0.863399	1.55473	3	0.955776
	TUB	rs4385931	11	8109648	c	g	0.6565	0.0266	0.6126	0.6764	-0.288	0.549581	0.391	0.397961	0.027	0.91427	-0.36065	0.437972	4769	-0.186	0.8524	-++-	-0.0222	0.1841	0.9041	-++-	0.495	0.284743	0.494	0.288222	-0.461	0.0593653	-0.614666	0.179067	4769	-1.164	0.2444	++--	-0.1966	0.1802	0.2753	++--	0.723501	0.218117	0.161015	0.868808	7.62654	4	0.470774
	TUB	rs2242503	11	8118472	t	c	0.3407	0.0018	0.3389	0.3425	NA	NA	-0.078	0.854274	0.151	0.554216	-0.123294	0.794917	4208	0.199	0.8426	?-+-	0.0527	0.1987	0.7906	?-+-	NA	NA	-0.393	0.350984	0.299	0.218536	-0.75817	0.107233	4208	-0.412	0.6806	?-+-	-0.0211	0.1922	0.9125	?-+-	0.372372	NA	0.672837	0.593985	3.81003	3	0.702366
WAIST CIRUMFERENCE, cm
	APOB	rs1367117	2	21263900	a	g	0.288	0.0493	0.2056	0.3363	-3.037	0.328873	3.911	0.00098704	2.231	0.000584855	3.82234	0.0026737	4864	4.8	1.584e-06	-+++	2.66	0.5124	2.094e-07	-+++	-0.834	0.786822	0.279	0.810126	-0.244	0.699496	-0.646298	0.604917	4864	-0.523	0.6007	-+--	-0.227	0.5006	0.6502	-+--	0.0260418	0.668392	0.00555676	0.0253947	25.8338	4	0.00104499
	HNF4A	rs2071199	20	43030866	t	c	0.8582	0.011	0.8371	0.8728	-0.602	0.631906	0.879	0.62823	0.9	0.262447	2.57035	0.0511778	6156	1.716	0.08616	-+++	0.9013	0.5714	0.1147	-+++	-0.443	0.714022	-0.623	0.681828	-1.359	0.0787881	-2.27683	0.140536	6156	-2.215	0.02675	----	-1.1842	0.5582	0.03388	----	0.0337022	0.924334	0.0356892	0.510218	14.9494	4	0.0601369
	HNF4A	rs8114057	20	43036452	a	g	0.468	0.0169	0.4413	0.489	NA	NA	0.22	0.845897	-0.552	0.396413	-1.12002	0.326997	3958	-1.05	0.2935	?+--	-0.5091	0.5059	0.3143	?+--	NA	NA	-2.285	0.0430724	1.616	0.0137243	1.97611	0.0804135	3958	1.781	0.07495	?-++	0.9028	0.5069	0.07489	?-++	0.098543	NA	0.0202065	0.101567	17.0121	3	0.00923886
	IGF1	rs17727841	12	102809630	c	g	0.1655	0.0251	0.125	0.1862	1.251	0.439313	3.079	0.0463193	-0.321	0.683638	-0.687125	0.599091	5872	0.559	0.576	++--	0.2828	0.5776	0.6243	++--	-0.006	1	-1.483	0.256749	-0.455	0.521122	-0.183137	0.893815	5872	-0.974	0.3299	0---	-0.6021	0.5675	0.2887	?---	0.802595	0.527724	0.895362	0.0218502	9.58632	4	0.295269
	IGF1	rs7136446	12	102838515	t	c	0.6155	0.0584	0.57	0.7083	-0.128	0.906392	-0.022	1	1.324	0.037066	0.798679	0.510541	4457	1.667	0.09545	-0++	0.9288	0.4998	0.06315	-?++	0.414	0.695245	-0.459	0.682521	-0.817	0.195527	-0.121874	0.924449	4457	-0.931	0.3519	+---	-0.4409	0.4562	0.3339	+---	0.651259	0.7059	0.018206	0.790806	10.0357	4	0.262531
	LPL	rs253	8	19811417	t	c	0.4614	0.0243	0.4392	0.4959	-0.025	0.977367	-0.772	0.494926	-2.224	0.000319014	-0.822568	0.479951	4617	-3.05	0.002287	----	-1.3025	0.4293	0.002413	----	0.617	0.487926	-1.079	0.334311	-0.665	0.275955	0.175099	0.883095	4617	-0.813	0.4161	+--+	-0.3201	0.4282	0.4548	+--+	0.577698	0.583295	0.0658132	0.842866	7.9593	4	0.437456
	LPL	rs4922115	8	19822830	a	g	0.1556	0.0141	0.1264	0.1658	0.175	0.903534	0.917	0.519606	0.36	0.666012	-3.23042	0.0233033	5307	-0.319	0.7498	+++-	-0.1857	0.5869	0.7516	+++-	-1.275	0.34034	-0.62	0.660773	-2.1	0.00571797	3.10884	0.0499195	5307	-1.671	0.09471	---+	-1.0734	0.5599	0.05523	---+	0.0070269	0.439686	0.023309	0.404892	20.8855	4	0.00745787
	LPL	rs3735964	8	19824045	a	c	0.1045	0.0098	0.0962	0.1295	-1.451	0.366932	0.709	0.703831	-1.111	0.283672	0.503941	0.733313	5930	-0.747	0.4552	-+-+	-0.5631	0.6963	0.4187	-+-+	-1.18	0.399511	-0.598	0.734782	-1.008	0.261868	-2.41838	0.080839	5930	-2.021	0.04325	----	-1.2748	0.6213	0.04019	----	0.192729	0.895592	0.953355	0.598457	4.63581	4	0.795697
	MC4R	rs8087522	18	58040478	a	g	0.3171	0.0092	0.2972	0.3288	1.597	0.130705	1.802	0.113863	1.677	0.0116898	-0.581325	0.621626	4916	2.642	0.008239	+++-	1.332	0.4639	0.004089	+++-	1.158	0.24912	0.831	0.47101	0.084	0.892671	3.76475	0.0028742	4916	2.292	0.02192	++++	0.8786	0.4495	0.0506	++++	0.0241969	0.760444	0.0858877	0.541446	14.1272	4	0.0785091
	MTHFR	rs12121543	1	11854671	a	c	0.2132	0.0151	0.1914	0.236	-1.852	0.126329	1.695	0.260744	1.602	0.0468658	-0.718215	0.594334	5108	0.99	0.3222	-++-	0.4844	0.5581	0.3854	-++-	1.292	0.233833	1.107	0.437984	0.829	0.246861	-0.0439543	0.973168	5108	1.517	0.1291	+++-	0.8338	0.5079	0.1007	+++-	0.75809	0.0465506	0.454635	0.765147	8.80023	4	0.359428
	POMC	rs934778	2	25389224	a	g	0.7175	0.0529	0.6816	0.8068	-1.827	0.0903892	0.725	0.556941	-1.21	0.0763326	-2.54943	0.0440282	4846	-2.556	0.0106	-+--	-1.2323	0.4831	0.01074	-+--	-2.71	0.0129231	-1.546	0.192939	-0.479	0.475468	3.0002	0.0116185	4846	-0.629	0.5292	---+	-0.5175	0.4726	0.2735	---+	0.0041118	0.553199	0.444559	0.177721	17.2483	4	0.0276251
	PSRC1	rs14000	1	109822509	t	c	0.8992	0.0111	0.8911	0.919	NA	NA	-2.174	0.215038	0.402	0.670218	1.422	0.299155	5243	0.26	0.7951	?-++	0.2535	0.7106	0.7213	?-++	NA	NA	0.6	0.713376	-0.817	0.365339	0.973598	0.469281	5243	-0.157	0.8755	?+-+	-0.1115	0.6812	0.87	?+-+	0.827914	NA	0.329225	0.224274	5.58949	3	0.470707
	TCF1	rs2393791	12	121423956	t	c	0.6046	0.0154	0.5907	0.6311	0.17	0.862928	2.312	0.0468568	0.01	1	-0.856101	0.44594	4935	0.465	0.642	++0-	0.4703	0.6246	0.4515	++?-	1.232	0.223933	-0.2	0.864779	-0.633	0.258039	-0.180118	0.870592	4935	-0.559	0.5763	+---	-0.1949	0.4185	0.6414	+---	0.705785	0.444612	0.411398	0.122414	8.29507	4	0.40519
	TCF1	rs2259816	12	121435587	t	g	0.37	0.0117	0.3463	0.3785	0.879	0.353569	-1.9	0.104368	0.145	0.809861	0.213943	0.849659	5007	-0.089	0.9294	+-++	0.0294	0.431	0.9457	+-++	-0.659	0.498244	-0.172	0.886191	1.267	0.0286003	0.628938	0.568792	5007	1.514	0.13	--++	0.6271	0.4243	0.1394	--++	0.813945	0.24029	0.170579	0.295589	9.23823	4	0.3226
	TCF2	rs2158254	17	36065495	t	c	0.4709	0.0053	0.4631	0.478	NA	NA	0.311	0.785172	-0.236	0.702391	-2.21838	0.0573244	3998	-1.211	0.226	?+--	-0.487	0.4924	0.3226	?+--	NA	NA	-2.019	0.0793562	-0.234	0.702391	1.70731	0.139098	3998	-0.206	0.8369	?--+	-0.2078	0.4896	0.6712	?--+	0.0363775	NA	1	0.157855	10.3198	3	0.111816
	TCF2	rs3110644	17	36073196	t	g	0.8162	0.0446	0.7774	0.8892	NA	NA	-1.975	0.140253	-0.605	0.485913	2.23936	0.094421	4633	-0.309	0.7572	?--+	-0.2681	0.6399	0.6752	?--+	NA	NA	-0.394	0.75857	-0.613	0.404376	-1.85269	0.136507	4633	-1.515	0.1298	?---	-0.828	0.5675	0.1446	?---	0.0553495	NA	1	0.387456	7.68448	3	0.262142
	TCF2	rs2107131	17	36086689	a	g	0.3269	0.0007	0.326	0.3274	NA	NA	NA	NA	0.551	0.420645	-0.557996	0.637092	3375	0.354	0.7231	??+-	0.2729	0.5923	0.6449	??+-	NA	NA	NA	NA	-0.478	0.470258	0.618294	0.584237	3375	-0.242	0.8085	??-+	-0.1979	0.5712	0.7291	??-+	0.49156	NA	0.283678	NA	3.94018	2	0.414163
	TCF7L2	rs7908486	10	114834498	a	g	0.6043	0.0239	0.5701	0.6215	NA	NA	-0.495	0.722759	-0.708	0.296782	3.73395	0.0014538	3782	0.933	0.351	?--+	0.2704	0.5413	0.6174	?--+	NA	NA	1.699	0.205945	-1.109	0.0924384	-0.851592	0.475572	3782	-1.135	0.2565	?+--	-0.6209	0.5301	0.2415	?+--	0.0169795	NA	0.670436	0.230076	11.8898	3	0.0644719
	TCF7L2	rs11196224	10	114855397	t	c	0.3057	0.0039	0.3028	0.3118	NA	NA	-1.003	0.442956	-0.499	0.459047	2.43168	0.0420389	4251	0.232	0.8164	?--+	0.0041	0.5356	0.9938	?--+	NA	NA	-0.859	0.488042	-0.538	0.41751	-1.87501	0.105307	4251	-1.76	0.07846	?---	-0.8669	0.5221	0.09681	?---	0.0250846	NA	0.958855	0.93292	7.5939	3	0.269389
	TCF7L2	rs7085532	10	114859463	a	g	0.6788	0.0207	0.6538	0.7224	-1.011	0.304929	-1.041	0.371464	-1.059	0.117649	2.74268	0.024922	4967	-0.671	0.502	---+	-0.4951	0.4653	0.2873	---+	1.648	0.109529	-1.104	0.353633	-1.191	0.0671523	-1.53054	0.242667	4967	-1.605	0.1085	+---	-0.638	0.4665	0.1715	+---	0.040043	0.0704541	0.885854	0.966516	12.0517	4	0.148912
	TCF7L2	rs1362943	10	114888608	a	g	0.2792	0.0512	0.1932	0.3388	-0.194	0.835651	0.545	0.645739	-1.439	0.0309979	0.080495	0.949939	4914	-1.299	0.1939	-+-+	-0.6409	0.4608	0.1643	-+-+	1.087	0.240111	2.56	0.0314149	-0.679	0.289048	-0.317127	0.803084	4914	0.47	0.6385	++--	0.2488	0.4503	0.5807	++--	0.846927	0.311092	0.397908	0.223522	7.50717	4	0.483026
	TCF7L2	rs7903424	10	114904036	a	g	0.2556	0.0417	0.1886	0.3219	0.294	0.753683	-0.42	0.754064	-1.47	0.0365298	3.0758	0.0196581	4993	-0.289	0.7729	+--+	-0.257	0.4826	0.5943	+--+	1.008	0.279965	1.798	0.158506	-0.415	0.529653	-2.71686	0.0167569	4993	-0.635	0.5251	++--	-0.1643	0.4549	0.718	++--	0.0029582	0.544914	0.258627	0.206911	18.7163	4	0.0164529
	TCF7L2	rs290487	10	114909731	t	c	0.1994	0.0443	0.1705	0.2738	NA	NA	0.171	0.919722	-0.307	0.718729	-0.842082	0.510065	4712	-0.564	0.5729	?+--	-0.3761	0.6543	0.5654	?+--	NA	NA	-4.072	0.0123097	-1.947	0.0129347	1.56682	0.305805	4712	-2.393	0.01669	?--+	-1.6603	0.6409	0.009578	?--+	0.286192	NA	0.140773	0.0531856	12.2913	3	0.0557762
	TCF7L2	rs176632	10	114911079	t	c	0.1239	0.0349	0.0668	0.166	NA	NA	2.442	0.140995	-0.112	0.897615	-0.929053	0.604234	5018	0.299	0.7649	?+--	0.2258	0.7081	0.7498	?+--	NA	NA	-0.262	0.856941	0.442	0.611305	2.50671	0.209258	5018	0.924	0.3556	?-++	0.5323	0.6991	0.4464	?-++	0.163939	NA	0.642695	0.212296	7.60024	3	0.268878
	TCF7L2	rs1028629	10	114912656	a	g	0.1514	0.0538	0.0337	0.1882	6.535	0.394759	-0.712	0.609834	-1.659	0.034526	2.42963	0.0724999	5669	-0.476	0.6339	+--+	-0.6002	0.6085	0.324	+--+	-0.413	0.871997	0.285	0.852586	1.091	0.13652	-2.33191	0.0550358	5669	0.126	0.8995	-++-	0.1642	0.5664	0.772	-++-	0.0202378	0.390559	0.00884825	0.625849	20.0731	4	0.0100629
	TUB	rs11601971	11	8085652	t	c	0.159	0.0251	0.1154	0.1809	-1.048	0.482342	0.449	0.76465	-0.366	0.646893	5.81676	0.0011988	5479	1.094	0.2739	-+-+	0.3462	0.6008	0.5645	-+-+	0.131	0.915811	-1.958	0.197668	0.049	0.956021	-0.982769	0.459641	5479	-0.808	0.4192	+-+-	-0.4308	0.5855	0.4619	+-+-	0.0024966	0.528585	0.714511	0.234641	16.8325	4	0.0319016
	TUB	rs7113729	11	8089121	t	c	0.5452	0.0178	0.5302	0.5873	0.597	0.586818	-0.549	0.639951	1.421	0.0214483	1.27257	0.262091	4462	2.116	0.03437	+-++	0.9709	0.4494	0.03074	+-++	-3.267	0.00266714	-0.408	0.727968	-0.006	1	-1.61666	0.142987	4462	-1.893	0.05841	--0-	-1.8325	0.6464	0.004585	--?-	0.108775	0.011865	0.096605	0.931131	18.1222	4	0.0203286
	TUB	rs4758040	11	8101173	t	c	0.5163	0.0382	0.4597	0.5452	NA	NA	1.248	0.258501	-0.91	0.139802	0.919801	0.405194	3997	-0.052	0.9585	?+-+	-0.145	0.4839	0.7644	?+-+	NA	NA	0.866	0.435912	-0.437	0.474765	1.35439	0.225957	3997	0.53	0.5964	?+-+	0.1434	0.4832	0.7666	?+-+	0.806467	NA	0.58623	0.811796	1.91528	3	0.927323
	TUB	rs4385931	11	8109648	c	g	0.6564	0.0266	0.6126	0.6764	-1.046	0.35724	1.233	0.330945	-0.387	0.565383	-0.042503	0.971057	4762	-0.33	0.7417	-+--	-0.2144	0.4805	0.6555	-+--	0.983	0.368852	0.384	0.762917	-1.535	0.0168208	-1.05913	0.369418	4762	-1.645	0.1001	++--	-0.7452	0.4664	0.1101	++--	0.586448	0.176618	0.208525	0.61954	8.62782	4	0.374658
	TUB	rs2242503	11	8118472	t	c	0.3407	0.0018	0.3389	0.3425	NA	NA	-1.062	0.36506	0.738	0.270768	0.546153	0.643002	4202	0.629	0.5295	?-++	0.3441	0.5217	0.5095	?-++	NA	NA	-0.587	0.612195	0.638	0.31694	-1.35177	0.249198	4202	-0.138	0.8906	?-+-	0.0381	0.5042	0.9398	?-+-	0.292302	NA	0.910678	0.769386	3.17139	3	0.787048
FASTING GLUCOSE, mg/dl
	APOB	rs1367117	2	21263900	a	g	0.2905	0.0479	0.2056	0.3363	0.128	0.904104	0.036	0.956015	1.31533	0.000565793	0.341886	0.768165	4590	2.57	0.01018	++++	0.8748	0.3036	0.003965	++++	0.279	0.790475	-1.07	0.116326	-0.522528	0.169401	-0.756921	0.441743	4590	-1.855	0.06361	+---	-0.5856	0.3014	0.05199	+---	0.515563	0.418344	0.000520679	0.242473	21.0224	4	0.0126545
	HNF4A	rs2071199	20	43030866	t	c	0.8579	0.0111	0.8371	0.8728	-2.287	0.14767	-1.685	0.107087	0.0180182	0.951413	0.969224	0.336466	5879	-0.722	0.4701	--++	-0.0945	0.2698	0.7261	--++	-0.95	0.532458	0.921	0.284987	0.414419	0.334407	-1.3589	0.187971	5879	0.364	0.7162	-++-	0.2215	0.3504	0.5273	-++-	0.139875	0.524873	0.517181	0.0461389	12.6941	4	0.122816
	HNF4A	rs8114057	20	43036452	a	g	0.4672	0.0167	0.4413	0.489	NA	NA	0.467	0.428117	-0.306309	0.415368	-0.655815	0.532781	3722	-0.544	0.5868	?+--	-0.1303	0.3035	0.6677	?+--	NA	NA	-0.328	0.578875	0.450455	0.202584	0.328704	0.750237	3722	0.815	0.4152	?-++	0.2519	0.2911	0.3868	?-++	0.583024	NA	0.144527	0.319983	7.22661	3	0.300398
	IGF1	rs17727841	12	102809630	c	g	0.1664	0.0246	0.125	0.1862	0.369	0.848212	0.829	0.341675	0.0180182	1	0.845757	0.422147	5589	0.815	0.4149	++0+	0.7853	0.6343	0.2157	++?+	0.882	0.546927	0.161	0.828722	-0.306309	0.444603	0.421795	0.725577	5589	-0.079	0.9372	++-+	-0.0994	0.3298	0.7632	++-+	0.804129	0.828626	0.574984	0.55222	3.10641	4	0.927503
	IGF1	rs7136446	12	102838515	t	c	0.6126	0.0568	0.57	0.7083	0.241	0.845255	-0.785	0.211314	-0.0540546	0.856936	-0.896724	0.324051	4217	-1.078	0.281	+---	-0.2266	0.2538	0.3719	+---	-0.083	0.948533	-0.082	0.896719	0.612619	0.0858541	-0.534763	0.575174	4217	0.776	0.4377	--+-	0.3292	0.2878	0.2528	--+-	0.803617	0.844066	0.185067	0.441419	5.7859	4	0.6712
	LPL	rs253	8	19811417	t	c	0.4605	0.0239	0.4392	0.4959	-1.13	0.354853	0.275	0.65499	-0.270273	0.434587	-1.35581	0.130847	4372	-1.408	0.1592	-+--	-0.3078	0.2783	0.2687	-+--	0.647	0.594066	0.1	0.867994	-0.234237	0.499154	2.55358	0.0050636	4372	1.194	0.2326	++-+	0.142	0.2777	0.609	++-+	0.0039489	0.268753	0.932847	0.834955	14.1963	4	0.0767891
	LPL	rs4922115	8	19822830	a	g	0.1561	0.0137	0.1264	0.1658	2.479	0.131254	0.793	0.313989	0.288291	0.540672	-1.99499	0.0722254	5107	0.714	0.4753	+++-	0.257	0.3702	0.4875	+++-	0.422	0.782146	0.437	0.577937	-0.468473	0.280148	-0.194565	0.881035	5107	-0.476	0.634	++--	-0.2156	0.3545	0.5431	++--	0.321476	0.340995	0.221156	0.728355	8.07314	4	0.426358
	LPL	rs3735964	8	19824045	a	c	0.1048	0.0099	0.0962	0.1295	0.683	0.721899	0.631	0.562403	-1.1892	0.0418076	-1.04986	0.339778	5651	-1.475	0.1402	++--	-0.7462	0.4531	0.09959	++--	0.911	0.589936	0.266	0.792479	-0.828837	0.0995444	-2.24446	0.0288765	5651	-1.809	0.07045	++--	-0.7745	0.4008	0.0533	++--	0.460371	0.924939	0.64609	0.800321	3.02662	4	0.932676
	MC4R	rs8087522	18	58040478	a	g	0.3167	0.0092	0.2972	0.3288	-1.23	0.334056	0.821	0.204866	0.0720728	0.834087	1.21684	0.215711	4671	0.912	0.3616	-+++	0.2457	0.283	0.3853	-+++	0.621	0.609537	0.17	0.796326	-0.288291	0.442055	-0.582529	0.571301	4671	-0.493	0.622	++--	-0.162	0.301	0.5904	++--	0.25553	0.289601	0.48726	0.472131	8.14625	4	0.419316
	MTHFR	rs12121543	1	11854671	a	c	0.2138	0.0149	0.1914	0.236	0.848	0.561588	0.477	0.571062	-0.090091	0.84341	-1.43349	0.154206	4857	-0.355	0.7229	++--	-0.1015	0.361	0.7785	++--	1.364	0.306975	1.499	0.0624537	-0.216218	0.610679	-0.554934	0.577427	4857	0.533	0.5938	++--	0.1528	0.3399	0.6531	++--	0.56209	0.790603	0.837989	0.357082	4.03519	4	0.853935
	POMC	rs934778	2	25389224	a	g	0.7149	0.0513	0.6816	0.8068	-1.631	0.228294	-0.466	0.491316	0	1	0.715766	0.477644	4592	-0.39	0.6964	--0+	-0.3239	0.5191	0.5327	--?+	1.311	0.338733	-0.197	0.76153	0.126127	0.726669	-0.639211	0.56881	4592	0.18	0.8568	+-+-	0.0608	0.2964	0.8376	+-+-	0.420488	0.117775	0.814808	0.770033	6.9429	4	0.542806
	PSRC1	rs14000	1	109822509	t	c	0.8986	0.0107	0.8911	0.919	NA	NA	-0.89	0.367357	0.432437	0.421402	0.816943	0.48122	4968	0.516	0.606	?-++	0.2275	0.4374	0.603	?-++	NA	NA	0.827	0.363923	0.378382	0.47236	2.72152	0.0080348	4968	2.194	0.0282	?+++	0.858	0.4166	0.03945	?+++	0.228626	NA	0.934082	0.180452	6.5123	3	0.368309
	TCF1	rs2393791	12	121423956	t	c	0.6047	0.0157	0.5907	0.6311	2.402	0.0877755	-0.26	0.69283	-0.252255	0.422972	1.40625	0.126335	4689	0.557	0.5779	+--+	-0.0192	0.2665	0.9426	+--+	1.029	0.474028	0.163	0.805349	-0.090091	0.759964	-2.27201	0.0129212	4689	-1.072	0.2839	++--	-0.1865	0.2543	0.4632	++--	0.0111649	0.493309	0.715394	0.644495	11.9516	4	0.153376
	TCF1	rs2259816	12	121435587	t	g	0.3701	0.0119	0.3463	0.3785	-1.834	0.141955	-0.02	0.968015	0.1982	0.549744	-1.57042	0.0867448	4760	-0.912	0.3617	--+-	-0.0882	0.2586	0.733	--+-	0.282	0.826112	0.315	0.628047	-0.108109	0.721797	2.38673	0.0086493	4760	1.271	0.2036	++-+	0.1751	0.2579	0.4972	++-+	0.0057367	0.226868	0.490202	0.710816	15.3971	4	0.0518692
	TCF2	rs2158254	17	36065495	t	c	0.4706	0.0052	0.4631	0.478	NA	NA	0.118	0.855955	-0.468473	0.168749	-2.12379	0.0355885	3750	-2.034	0.04197	?+--	-0.4879	0.289	0.09131	?+--	NA	NA	-0.966	0.139385	0	1	0.311523	0.761346	3750	-0.491	0.6235	?-0+	-0.5971	0.5512	0.2787	?-?+	0.148536	NA	0.333168	0.246084	8.81623	3	0.18418
	TCF2	rs3110644	17	36073196	t	g	0.8139	0.0435	0.7774	0.8892	NA	NA	0.533	0.475993	0.270273	0.588935	2.76864	0.0058611	4376	2.093	0.03632	?+++	0.7048	0.3842	0.06655	?+++	NA	NA	0.964	0.172641	-0.486491	0.243121	-1.11201	0.33866	4376	-0.697	0.4855	?+--	-0.1994	0.343	0.5611	?+--	0.0343029	NA	0.224267	0.671037	10.5327	3	0.103936
	TCF2	rs2107131	17	36086689	a	g	0.3269	0.0007	0.326	0.3274	NA	NA	NA	NA	0.144146	0.705284	1.65471	0.104873	3134	1.256	0.2093	??++	0.3291	0.357	0.3567	??++	NA	NA	NA	NA	-0.576582	0.124081	-1.88719	0.0425717	3134	-2.434	0.01495	??--	-0.7596	0.3478	0.02894	??--	0.0223144	NA	0.184829	NA	10.9817	2	0.0267705
	TCF7L2	rs7908486	10	114834498	a	g	0.6055	0.0234	0.5701	0.6215	NA	NA	-1.878	0.0152362	-0.090091	0.805708	0.843169	0.376388	3539	-0.658	0.5102	?--+	-0.2816	0.3127	0.3679	?--+	NA	NA	-0.919	0.213785	-0.0540546	0.893491	0.147704	0.879352	3539	-0.509	0.6106	?--+	-0.2059	0.3329	0.5363	?--+	0.617416	NA	0.934655	0.3436	3.23614	3	0.778679
	TCF7L2	rs11196224	10	114855397	t	c	0.3055	0.0038	0.3028	0.3118	NA	NA	-1.434	0.0450182	0.432437	0.248763	0.899141	0.349735	3998	0.448	0.6544	?-++	0.1228	0.3139	0.6955	?-++	NA	NA	0.66	0.329759	-0.1982	0.584071	-1.49312	0.113988	3998	-0.791	0.4292	?+--	-0.1597	0.3025	0.5974	?+--	0.111933	NA	0.216254	0.0250345	14.8173	3	0.0217263
	TCF7L2	rs7085532	10	114859463	a	g	0.6797	0.0207	0.6538	0.7224	-0.265	0.827748	-1.095	0.0884907	-0.270273	0.479912	0.868657	0.397365	4713	-0.885	0.376	---+	-0.3541	0.3032	0.243	---+	-2.664	0.0365965	-0.786	0.230035	0.360364	0.308164	-0.460893	0.653713	4713	-0.83	0.4068	--+-	-0.0864	0.29	0.7657	--+-	0.3803	0.184439	0.212017	0.728957	9.04893	4	0.338185
	TCF7L2	rs1362943	10	114888608	a	g	0.2819	0.0498	0.1932	0.3388	-0.348	0.78183	1.076	0.113686	-0.126127	0.74533	-1.14384	0.269883	4667	-0.167	0.8673	-+--	0.0197	0.3107	0.9494	-+--	0.705	0.575818	0.296	0.666603	-0.234237	0.519922	0.0907	0.934691	4667	-0.018	0.9853	++-+	-0.056	0.3	0.8518	++-+	0.480039	0.53954	0.827518	0.415142	4.83877	4	0.774662
	TCF7L2	rs7903424	10	114904036	a	g	0.2576	0.0408	0.1886	0.3219	-0.518	0.690198	0.769	0.2971	-0.252255	0.53617	-0.392132	0.688917	4750	-0.295	0.7678	-+--	-0.0863	0.3247	0.7904	-+--	0.671	0.60487	0.231	0.743099	-0.522528	0.166958	-0.943011	0.324798	4750	-1.086	0.2773	++--	-0.3572	0.3058	0.2428	++--	0.721595	0.468372	0.607881	0.577931	4.26172	4	0.832772
	TCF7L2	rs290487	10	114909731	t	c	0.1972	0.0431	0.1705	0.2738	NA	NA	-0.637	0.497285	0.270273	0.58348	-2.3828	0.0272423	4442	-0.96	0.3369	?-+-	-0.2712	0.4046	0.5026	?-+-	NA	NA	-1.537	0.0847658	-0.0360364	0.937244	2.54935	0.0342444	4442	0.232	0.8165	?--+	-0.0516	0.3857	0.8936	?--+	0.0059876	NA	0.634311	0.454734	12.7226	3	0.047658
	TCF7L2	rs176632	10	114911079	t	c	0.1256	0.0341	0.0668	0.166	NA	NA	0.751	0.41788	-0.432437	0.387969	3.07108	0.0313481	4743	0.74	0.4593	?+-+	0.1169	0.4211	0.7813	?+-+	NA	NA	0.575	0.481103	-0.090091	0.864392	-3.06736	0.0580029	4743	-0.712	0.4765	?+--	-0.1154	0.4273	0.7871	?+--	0.0056389	NA	0.61287	0.883875	11.5822	3	0.071965
	TCF7L2	rs1028629	10	114912656	a	g	0.1513	0.0548	0.0337	0.1882	10.379	0.233215	0.186	0.810595	-0.0360364	0.91235	-0.700111	0.515323	5399	0.209	0.8347	++--	-0.0417	0.2903	0.8857	++--	2.09	0.452449	0.793	0.354224	1.22524	0.00316689	-0.950472	0.396648	5399	2.325	0.02009	+++-	0.9523	0.3516	0.006757	+++-	0.881993	0.363593	0.0325401	0.592055	10.1735	4	0.253062
	TUB	rs11601971	11	8085652	t	c	0.1601	0.0244	0.1154	0.1809	0.344	0.841274	0.855	0.314339	0.288291	0.533094	2.66038	0.0666062	5218	1.76	0.07834	++++	0.5693	0.3814	0.1356	++++	1.851	0.209759	-0.752	0.376109	-0.360364	0.438334	-1.77597	0.158031	5218	-1.08	0.2802	+---	-0.4197	0.3753	0.2633	+---	0.0231389	0.486072	0.308559	0.15667	15.0342	4	0.058484
	TUB	rs7113729	11	8089121	t	c	0.545	0.0181	0.5302	0.5873	-0.497	0.716736	0.659	0.3033	0.342346	0.314733	1.03357	0.28437	4223	1.529	0.1262	-+++	0.4266	0.2809	0.1289	-+++	0.28	0.835466	1.04	0.104744	0.288291	0.393011	-0.762108	0.426968	4223	0.928	0.3533	+++-	0.3415	0.279	0.221	+++-	0.250897	0.684879	0.91233	0.676915	4.48638	4	0.810794
	TUB	rs4758040	11	8101173	t	c	0.5183	0.0373	0.4597	0.5452	NA	NA	0.656	0.271524	0.1982	0.570783	-2.37684	0.0115517	3751	-0.437	0.6622	?++-	0.0644	0.2872	0.8225	?++-	NA	NA	0.974	0.104099	0.0360364	0.907229	2.43953	0.0088336	3751	2.237	0.02526	?+++	0.4099	0.2636	0.12	?+++	0.0014045	NA	0.746948	0.712512	14.3976	3	0.0254969
	TUB	rs4385931	11	8109648	c	g	0.6577	0.0258	0.6126	0.6764	1.302	0.329741	0.279	0.68909	0.0720728	0.861201	2.96061	0.0033645	4514	2.059	0.03951	++++	0.4884	0.3247	0.1326	++++	0.309	0.811073	-0.053	0.941488	0.144146	0.691056	-2.44914	0.0157314	4514	-0.853	0.3939	+-+-	-0.1084	0.3003	0.718	+-+-	0.0010915	0.576068	0.886479	0.724019	15.6303	4	0.0479873
	TUB	rs2242503	11	8118472	t	c	0.3406	0.0018	0.3389	0.3425	NA	NA	-0.855	0.187564	0.162164	0.655093	2.93875	0.003802	3956	1.217	0.2237	?-++	0.1875	0.3024	0.5354	?-++	NA	NA	-0.034	0.954013	-0.432437	0.234805	-2.15382	0.0285313	3956	-2.018	0.04354	?---	-0.4877	0.2954	0.09875	?---	0.0013929	NA	0.250477	0.35865	17.9723	3	0.00630172
FASTING INSULIN, mU/mL (ln transformed)
	APOB	rs1367117	2	21263900	a	g	0.2885	0.0495	0.2056	0.3363	0.012	0.785556	0.129	0.00487692	0.051	0.0355803	0.103512	0.079019	4333	3.572	0.0003538	++++	0.0618	0.0183	0.0007439	++++	0.017	0.699915	-0.006	0.901576	0.004	0.882324	-0.0383611	0.558451	4333	0.475	0.6347	+-++	0.0011	0.0198	0.9566	+-+-	0.164027	0.708594	0.159707	0.0320932	14.8514	4	0.0744807
	HNF4A	rs2071199	20	43030866	t	c	0.8587	0.011	0.8371	0.8728	-0.031	0.582964	-0.015	0.826189	0.034	0.239241	0.00865979	0.89545	5513	0.623	0.5332	--++	0.0152	0.0226	0.5006	--++	-0.044	0.432431	-0.088	0.121093	-0.047	0.0922581	-0.0751511	0.274564	5513	-2.613	0.008973	----	-0.0553	0.0217	0.01077	----	0.43875	0.865237	0.0377293	0.39682	10.3403	4	0.241947
	HNF4A	rs8114057	20	43036452	a	g	0.4675	0.0172	0.4413	0.489	NA	NA	0.025	0.542059	0.018	0.423444	-0.0359164	0.543735	3585	0.5	0.6173	?++-	0.0141	0.0187	0.4521	?++-	NA	NA	-0.009	0.827533	0.033	0.150728	0.0723085	0.213813	3585	1.573	0.1158	?-++	0.0283	0.019	0.1355	?-++	0.274383	NA	0.656155	0.541629	4.65552	3	0.588691
	IGF1	rs17727841	12	102809630	c	g	0.1657	0.025	0.125	0.1862	0.019	0.782519	0.062	0.278701	-0.048	0.0787761	0.121634	0.0764536	5259	0.141	0.8877	++-+	-0.0076	0.022	0.7311	++-+	-0.078	0.166874	0.041	0.399462	-0.003	0.892362	-0.0884068	0.254783	5259	-0.733	0.4638	-+--	-0.0095	0.0185	0.606	-+--	0.0501249	0.276852	0.214974	0.777051	12.134	4	0.145325
	IGF1	rs7136446	12	102838515	t	c	0.6153	0.0584	0.57	0.7083	-0.006	0.906396	0.022	0.59269	0.056	0.0145017	-0.0392036	0.501626	4001	1.432	0.1522	-++-	0.0334	0.0177	0.06017	-++-	0.044	0.344209	-0.038	0.377083	-0.017	0.444748	0.0183696	0.779512	4001	-0.422	0.6729	+--+	-0.0093	0.0175	0.5956	+--+	0.572099	0.435393	0.0244474	0.332486	12.4047	4	0.134041
	LPL	rs253	8	19811417	t	c	0.4613	0.0242	0.4392	0.4959	-0.023	0.605023	0.016	0.682963	-0.06	0.00762743	0.0236853	0.681461	4129	-1.531	0.1258	-+-+	-0.0328	0.0171	0.05441	-+-+	-0.04	0.363978	-0.051	0.214227	-0.006	0.785225	-0.050798	0.389167	4129	-1.469	0.1419	----	-0.0225	0.017	0.1857	----	0.427588	0.768134	0.0791578	0.232188	10.2198	4	0.249935
	LPL	rs4922115	8	19822830	a	g	0.1553	0.0141	0.1264	0.1658	-0.031	0.646546	0.062	0.247756	-0.029	0.349657	-0.0446812	0.472814	4762	-0.586	0.5581	-+--	-0.0144	0.0232	0.5328	-+--	0.042	0.500366	-0.03	0.569745	-0.061	0.0297655	0.084506	0.221194	4762	-1.03	0.3031	+--+	-0.0285	0.0218	0.1924	+--+	0.178321	0.405834	0.420278	0.184401	10.3669	4	0.240211
	LPL	rs3735964	8	19824045	a	c	0.1042	0.0095	0.0962	0.1295	-0.106	0.140444	0.033	0.645323	-0.029	0.443615	-0.0578861	0.45076	5321	-1.165	0.2441	-+--	-0.0352	0.0282	0.2128	-+--	-0.01	0.876557	-0.055	0.409059	-0.066	0.038385	-0.0428513	0.484884	5321	-2.175	0.02962	----	-0.0531	0.0241	0.0278	----	0.889647	0.313569	0.447695	0.354996	6.23192	4	0.621271
	MC4R	rs8087522	18	58040478	a	g	0.3172	0.0091	0.2972	0.3288	-0.009	0.857617	-0.01	0.810911	0.057	0.0167579	0.0236708	0.694724	4416	1.615	0.1063	--++	0.0325	0.0182	0.07508	--++	0.034	0.457127	-0.01	0.816372	-0.006	0.781655	0.0280199	0.663648	4416	0.193	0.8472	+--+	0.0014	0.0172	0.9341	+--+	0.966056	0.518066	0.0569885	1	7.11419	4	0.524365
	MTHFR	rs12121543	1	11854671	a	c	0.2136	0.0154	0.1914	0.236	-0.019	0.741753	0.119	0.0319656	-0.009	0.74991	0.0594507	0.338856	4550	1.048	0.2944	-+-+	0.0173	0.0216	0.4232	-+-+	0.084	0.101329	0.055	0.301011	0.004	0.878717	-0.177641	0.005478	4550	-0.255	0.7988	+++-	0.0057	0.0203	0.7797	+++-	0.0203159	0.162441	0.723789	0.378152	14.019	4	0.0812711
	POMC	rs934778	2	25389224	a	g	0.7173	0.0529	0.6816	0.8068	-0.094	0.0488035	-0.008	0.857382	0.012	0.615773	-0.0436927	0.462803	4332	-0.796	0.4259	--+-	-0.0123	0.0183	0.5012	--+-	-0.056	0.241088	-0.039	0.357016	-0.018	0.451605	-0.0102684	0.864313	4332	-1.389	0.1648	----	-0.0267	0.0182	0.1425	----	0.724467	0.566647	0.372439	0.60506	4.7609	4	0.782799
	PSRC1	rs14000	1	109822509	t	c	0.8991	0.011	0.8911	0.919	NA	NA	-0.006	0.917781	0.01	0.755746	0.0919841	0.165407	4748	0.85	0.3953	?-++	0.0193	0.0259	0.4555	?-++	NA	NA	0.086	0.155173	0.048	0.140029	0.0178623	0.759895	4748	1.908	0.0564	?+++	0.049	0.0257	0.05665	?+++	0.419577	NA	0.401635	0.276694	6.13113	3	0.408663
	TCF1	rs2393791	12	121423956	t	c	0.6048	0.0154	0.5907	0.6311	0.072	0.163367	0.075	0.0765208	0.033	0.115105	0.0216243	0.720383	4422	2.437	0.01482	++++	0.043	0.0169	0.01109	++++	0.059	0.254248	0.047	0.274084	-0.012	0.554181	0.00992921	0.869291	4422	0.473	0.6363	++-+	0.0058	0.0166	0.7264	++-+	0.908409	0.854779	0.116545	0.632116	5.72227	4	0.678309
	TCF1	rs2259816	12	121435587	t	g	0.3696	0.0121	0.3463	0.3785	-0.023	0.612178	-0.035	0.409001	-0.035	0.106715	-0.0383774	0.535579	4501	-1.927	0.05397	----	-0.0336	0.0171	0.04948	----	0.057	0.225228	-0.004	0.925109	0.005	0.799109	-0.0238796	0.695282	4501	0.331	0.7406	+-+-	0.0078	0.0161	0.628	+-+-	0.890519	0.206729	0.173341	0.605047	7.89449	4	0.443844
	TCF2	rs2158254	17	36065495	t	c	0.4708	0.0054	0.4631	0.478	NA	NA	-0.014	0.743472	-0.054	0.0137002	0.0233079	0.697775	3610	-1.662	0.09659	?--+	-0.0391	0.0185	0.03498	?--+	NA	NA	-0.058	0.173894	-0.006	0.795509	0.0633425	0.271785	3610	-0.186	0.8523	?--+	-0.0088	0.0192	0.6451	?--+	0.679774	NA	0.115315	0.468966	6.60661	3	0.358763
	TCF2	rs3110644	17	36073196	t	g	0.8155	0.0447	0.7774	0.8892	NA	NA	-0.012	0.818562	0.027	0.376163	-0.0645742	0.331035	4196	0.024	0.9812	?-+-	0.006	0.0245	0.8067	?-+-	NA	NA	-0.019	0.691136	-0.052	0.045493	0.017738	0.789965	4196	-1.48	0.1387	?--+	-0.0379	0.0216	0.07922	?--+	0.432201	NA	0.0410895	0.911992	8.24599	3	0.22063
	TCF2	rs2107131	17	36086689	a	g	0.3269	0.0007	0.326	0.3274	NA	NA	NA	NA	0.034	0.170032	-0.0405969	0.482475	2978	0.659	0.51	??+-	0.0224	0.0228	0.3249	??+-	NA	NA	NA	NA	-0.021	0.369709	0.0654346	0.266963	2978	-0.034	0.9731	??-+	-0.0092	0.0218	0.6716	??-+	0.257902	NA	0.113005	NA	7.071	2	0.132183
	TCF7L2	rs7908486	10	114834498	a	g	0.6044	0.0239	0.5701	0.6215	NA	NA	-0.079	0.133462	-0.017	0.490138	0.0990938	0.05828	3413	-0.022	0.9823	?--+	-0.0086	0.0205	0.6765	?--+	NA	NA	0.005	0.924595	-0.008	0.736402	0.0198096	0.70034	3413	0.017	0.9863	?+-+	-0.002	0.02	0.9221	?+-+	0.312142	NA	0.795338	0.224381	5.77539	3	0.448816
	TCF7L2	rs11196224	10	114855397	t	c	0.3057	0.0039	0.3028	0.3118	NA	NA	-0.007	0.880916	0.001	1	0.0552945	0.339349	3849	0.445	0.6562	?-0+	0.0176	0.0364	0.6286	?-?+	NA	NA	-0.061	0.18674	-0.003	0.887622	-0.0152007	0.805926	3849	-0.825	0.4092	?---	-0.0133	0.0184	0.4703	?---	0.464566	NA	0.905884	0.397618	3.57552	3	0.733897
	TCF7L2	rs7085532	10	114859463	a	g	0.6787	0.0203	0.6538	0.7224	0.045	0.314026	-0.057	0.19703	-0.025	0.303993	0.0289688	0.633241	4462	-0.656	0.5115	+--+	-0.0138	0.0183	0.4514	+--+	0.099	0.0344254	-0.084	0.0635785	-0.002	0.921053	0.030203	0.584931	4462	0.128	0.8979	+--+	0.0025	0.0164	0.8804	+--+	0.989271	0.409294	0.488752	0.664917	4.0562	4	0.852017
	TCF7L2	rs1362943	10	114888608	a	g	0.2791	0.0511	0.1932	0.3388	-0.033	0.459551	-0.013	0.754767	-0.072	0.00346399	0.0899189	0.120907	4391	-1.553	0.1203	---+	-0.0383	0.0182	0.03493	---+	0.062	0.17138	-0.022	0.613559	-0.043	0.070393	-0.159082	0.0092527	4391	-2.284	0.02238	+---	-0.0328	0.0181	0.0699	+---	0.0085121	0.12791	0.382332	0.888418	15.8049	4	0.0452586
	TCF7L2	rs7903424	10	114904036	a	g	0.2549	0.0412	0.1886	0.3219	-0.048	0.312464	0.019	0.700142	-0.037	0.151208	0.15048	0.0077629	4481	0.198	0.8431	-+-+	-0.0082	0.0193	0.67	-+-+	0.053	0.253791	-0.01	0.832097	-0.018	0.464431	-0.154939	0.0037811	4481	-1.645	0.0999	+---	-0.0219	0.0185	0.2374	+---	0.0004899	0.087467	0.576638	0.653629	22.0671	4	0.00479304
	TCF7L2	rs290487	10	114909731	t	c	0.1991	0.0443	0.1705	0.2738	NA	NA	-0.052	0.409146	-0.015	0.627354	0.0768621	0.236855	4246	-0.121	0.904	?--+	-0.0069	0.0255	0.7867	?--+	NA	NA	-0.055	0.358356	-0.049	0.0787736	-0.0332643	0.532305	4246	-2.022	0.0432	?---	-0.047	0.0228	0.03962	?---	0.198111	NA	0.39349	0.977028	5.14973	3	0.524758
	TCF7L2	rs176632	10	114911079	t	c	0.1247	0.0352	0.0668	0.166	NA	NA	0.107	0.0806	0.006	0.857128	0.177186	0.155056	4532	1.645	0.09998	?+++	0.0368	0.0285	0.1963	?+++	NA	NA	0.016	0.762609	0.01	0.746246	0.0882217	0.293286	4532	0.898	0.3693	?+++	0.0186	0.0254	0.4655	?+++	0.564692	NA	0.920452	0.258	4.01832	3	0.674197
	TCF7L2	rs1028629	10	114912656	a	g	0.1528	0.0524	0.0337	0.1882	1.083	0.0177652	-0.02	0.70271	0.012	0.67971	0.0174798	0.786182	5040	1.117	0.2639	+-++	0.0091	0.0236	0.7	+-++	0.117	0.377867	0.014	0.809252	0.021	0.424444	-0.0535556	0.450199	5040	0.615	0.5382	+++-	0.0153	0.0224	0.4946	+++-	0.513505	0.0420118	0.803062	0.657838	8.94884	4	0.34663
	TUB	rs11601971	11	8085652	t	c	0.1593	0.0252	0.1154	0.1809	0.012	0.857256	0.009	0.870121	-0.019	0.510926	0.020808	0.813889	4902	-0.2	0.8413	++-+	-0.0077	0.0231	0.7395	++-+	0.025	0.681485	-0.028	0.621804	-0.013	0.656579	-0.0162183	0.794819	4902	-0.495	0.6204	+---	-0.0106	0.0223	0.634	+---	0.713129	0.875828	0.885624	0.622465	2.13242	4	0.976681
	TUB	rs7113729	11	8089121	t	c	0.5449	0.0173	0.5302	0.5873	-0.011	0.833469	0.037	0.396763	-0.002	0.924558	0.0768759	0.164764	4000	0.966	0.3342	-+-+	0.0104	0.017	0.5403	-+-+	-0.113	0.0173912	0.003	0.938736	-0.008	0.72311	-0.0927933	0.0832666	4000	-1.854	0.06379	-+--	-0.0282	0.0171	0.09976	-+--	0.0438436	0.129583	0.846126	0.58919	11.7333	4	0.163506
	TUB	rs4758040	11	8101173	t	c	0.5164	0.0379	0.4597	0.5452	NA	NA	0.084	0.0383065	0.014	0.531301	-0.0100777	0.850583	3613	1.307	0.1913	?++-	0.0256	0.0184	0.1647	?++-	NA	NA	0.032	0.432814	-0.007	0.753739	0.125334	0.0201962	3613	1.441	0.1495	?+-+	0.0163	0.0184	0.375	?+-+	0.117806	NA	0.512048	0.375849	7.57323	3	0.271065
	TUB	rs4385931	11	8109648	c	g	0.6565	0.0266	0.6126	0.6764	0.004	0.924891	0.019	0.678579	0.008	0.744878	0.0248836	0.644425	4260	0.661	0.5086	++++	0.0109	0.0182	0.5481	++++	0.011	0.815812	-0.008	0.873617	-0.025	0.267203	-0.101435	0.0556949	4260	-1.711	0.0871	+---	-0.0264	0.0178	0.1377	+---	0.0973252	0.92105	0.308512	0.670576	7.9751	4	0.435906
	TUB	rs2242503	11	8118472	t	c	0.3407	0.0018	0.3389	0.3425	NA	NA	-0.051	0.237958	-0.003	0.922516	0.033445	0.549269	3794	-0.299	0.7646	?--+	-0.0103	0.0229	0.6513	?--+	NA	NA	-0.013	0.757065	0.033	0.149784	-0.0559613	0.313472	3794	0.322	0.7473	?-+-	0.0134	0.0189	0.48	?-+-	0.29463	NA	0.285932	0.524868	6.23729	3	0.39714
JPS , Jerusalem Perinatal Study; FHS, Framingham Heart Study; FamHS, Family Heart Study; ERF, Erasmus Rucphen Family
