# Supplementary material for: Parent-of-Origin Effects of the APOB Gene on Adiposity in Young Adults
Source: PLoS Genet. 2015 Oct 9;11(10):e1005573. doi: 10.1371/journal.pgen.1005573 (PMC4599806; doi:10.1371/journal.pgen.1005573)
Supplement: S7 Table — (XLSX) [file pgen.1005573.s008.xlsx]

## Sheet: Sup7 rs1367117 BMI adj
Table S7. Parent-of-origin effects of APOB SNP rs1367117 on cardio-metabolic traits, with and without further adjustment for BMI
			POE: maternally-derived								POE: paternally-derived								P-value for maternal vs. paternal effects	P-value for maternal vs. paternal effects BMI Adj.
							BMI Adjusted								BMI Adjusted
Phenotype		N	Beta	SE	p value	Direction (JPS/ FHS/FamHS/ERF)	Beta	SE	p value	Direction (JPS/ FHS/FamHS/ERF)	Beta	SE	p value	Direction (JPS/ FHS/FamHS/ERF)	Beta	SE	p value	Direction (JPS/ FHS/FamHS/ERF)
Waist circumference, cm	JPS (discovery)	1235	3.82234	1.27	0.0026737		0.823437		0.218138		-0.646298	1.249	0.604917		-0.65645		0.342367		0.0260418	0.152295
	FHS	2225	2.231		0.000584855		0.373		0.170133		-0.244		0.699496		0.302		0.25217		0.00555676	0.829645
	FamHS	773	3.911		0.00098704		0.661		0.208174		0.279		0.810126		0.838		0.102495		0.0253947	0.80827
	ERF	631	-3.037		0.328873		-2.513		0.40568		-0.834		0.786822		-1.521		0.612637		0.611145	0.81525
	Combined-Z score	4864			1.6x10-6				0.07918				0.6007				0.4412		0.00104499	0.760605
	Combined Inverse variance	4864	2.66	0.5124	2.1x10-7	+++-	0.4621	0.2265	0.04131	+++-	-0.227	0.5006	0.6502	--+-	0.2935	0.2215	0.1852	-++-
Fasting glucose, mg/dL	JPS (discovery)	1068	0.341886	1.16	0.768165		-0.0317484		0.978238		-0.756921	0.984	0.441743		-0.733174		0.452587		0.515563	0.674124
	FHS	2135	1.31533		0.000565793		0.91851		0.0119553		-0.522528		0.169401		-0.37821		0.292962		0.000520679	0.0103751
	FamHS	761	0.036		0.956015		-1.207		0.298768		-1.07		0.116326		-0.871		0.442231		0.242473	0.832747
	ERF	608	0.128		0.904104		0.149		0.885548		0.279		0.790475		-0.007		1		0.920755	0.913715
	Combined-Z score	4590			0.01018				0.1813				0.06361				0.1623		0.0126545	0.233453
	Combined Inverse variance	4590	0.8748	0.3036	0.003965	++++	0.616	0.3178	0.05259	-+-+	-0.5856	0.3014	0.05199	---+	-0.4573	0.3234	0.1573	---?
Fasting insulin, mU/mL (natural log transformed)	JPS (discovery)	1102	0.103512	0.026	0.079019		-0.000540877		0.991809		-0.0383611	0.028	0.558451		-0.0262271		0.648271		0.164027	0.773194
	FHS	1960	0.051		0.0355803		0.011		0.594167		0.004		0.882324		0.014		0.491137		0.159707	0.916374
	FamHS	761	0.129		0.00487692		0.045		0.233456		-0.006		0.901576		0.008		0.82299		0.0320932	0.476332
	ERF	510	0.012		0.785556		0.014		0.733655		0.017		0.699915		-0.007		0.85547		0.937609	0.711036
	Combined-Z score	4333			0.0003538				0.3318				0.6347				0.7907		0.0744807	0.943156
	Combined Inverse variance	4333	0.0618	0.0183	0.0007439	++++	0.0164	0.0158	0.3008	-+++	0.0011	0.0198	0.9566	-+-+	0.0066	0.0155	0.6713	-++-
LDL-C, mg/dL	JPS (discovery)	1107	6.96021		0.0622498		4.76949		0.198193		4.33166		0.191074		4.6991		0.147422		0.617737	0.989187
	FHS	2205	4.703		0.00129399		4.091		0.00499697		1.909		0.177205		2.768		0.0501606		0.163533	0.50727
	FamHS	739	4.624		0.0834027		2.782		0.293158		8.162		0.00185781		8.54		0.000912247		0.336344	0.112888
	ERF	586	3.333		0.0123265		3.314		0.0123615		3.661		0.00546196		3.919		0.00284531		0.857662	0.740893
	Combined-Z score	4637			2.5x10-6				0.0001083				0.000145				8.4x10-6		0.52897	0.609016
	Combined Inverse variance	4637	4.2036	0.8966	2.8x10-6	++++	3.6292	0.8922	4.8x10-5	++++	3.5392	0.873	5.031e-05	++++	4.0659	0.8683	2.8x10-6	++++
HDL-C, mg/dL	JPS (discovery)	1117	-3.01555		0.0337227		-1.11487		0.409383		1.5342		0.361333		1.28401		0.407974		0.0666204	0.304945
	FHS	2226	-1.048		0.117893		-0.312		0.634497		0.61		0.347873		0.675		0.288433		0.0716063	0.271726
	FamHS	752	-0.073		0.937875		0.595		0.530046		-0.073		0.937875		-0.303		0.742096		1	0.489924
	ERF	589	0.441		0.413527		0.239		0.649323		0.251		0.637135		0.364		0.483075		0.799725	0.863536
	Combined-Z score	4684			0.06343				0.7521				0.2191				0.211		0.194023	0.569141
	Combined Inverse variance	4684	-0.3286	0.3701	0.3746	---+	0.0253	0.3627	0.9444	--++	0.3775	0.3678	0.3046	++-+	0.4109	0.3585	0.2517	++-+
Total cholesterol, mg/dL	JPS (discovery)	1117	6.38701		0.126631		4.42432		0.289047		3.9104		0.260126		4.2669		0.217732		0.656334	0.977479
	FHS	2230	4.918		0.00304196		4.217		0.0112055		2.624		0.102506		3.656		0.0234129		0.313686	0.807344
	FamHS	752	5.873		0.0506921		3.646		0.218702		6.791		0.0213493		7.168		0.0129547		0.824372	0.386955
	ERF	589	3.956		0.00768728		3.772		0.0108058		3.722		0.0110266		4.085		0.00524607		0.911119	0.877916
	Combined-Z score	4688			6.3x10-6				0.0002505				0.0004676				3.2x10-5		0.880346	0.955247
	Combined Inverse variance	4688	4.6674	1.0075	3.6x10-6	++++	3.958	1.0052	8.234e-05	++++	3.6678	0.9752	0.0001692	++++	4.2943	0.9735	1.0x10-5	++++
Triglycerides, mg/dL (natural log transformed)	JPS (discovery)	1117	0.0966195		0.114261		0.0269326		0.641813		-0.0629953		0.234222		-0.0523516		0.287614		0.0708803	0.334168
	FHS	2242	0.068		0.00833531		0.03		0.219283		0.011		0.648722		0.015		0.525238		0.109853	0.653266
	FamHS	752	0.017		0.721366		-0.03		0.522155		-0.031		0.510989		-0.025		0.583867		0.467872	0.934276
	ERF	590	0.019		0.641546		0.023		0.563187		-0.024		0.539784		-0.025		0.521105		0.440005	0.383637
	Combined-Z score	4701			0.00374				0.3085				0.4561				0.5909		0.116337	0.747285
	Combined Inverse variance	4701	0.0523	0.0189	0.005549	++++	0.0193	0.0181	0.2846	+-++	-0.0105	0.0177	0.5554	-+--	-0.0069	0.0173	0.6886	-+--
Systolic BP, mmHg	JPS (discovery)	1220	1.11989		0.328438		-0.0202831		0.985644		1.55042		0.256904		1.523		0.221713		0.831124	0.411985
	FHS	2234	1.927		0.000996831		1.359		0.0172254		0.402		0.476518		0.536		0.329643		0.0584073	0.294102
	FamHS	733	1.376		0.128206		0.366		0.670481		-2.57		0.00403451		-2.28		0.00689669		0.00166661	0.0262391
	ERF	593	1.194		0.385634		1.091		0.39594		-1.864		0.175125		-1.244		0.333794		0.112385	0.196001
	Combined-Z score	4780			0.0002672				0.0381				0.5863				0.8993		0.00309754	0.0639528
	Combined Inverse variance	4780	1.6184	0.4292	0.0001625	++++	0.9136	0.4147	0.02757	-+++	-0.3875	0.4283	0.3655	++--	-0.201	0.4096	0.6236	++--
Diastolic BP, mmHg	JPS (discovery)	1220	1.2364		0.174303		0.374909		0.680601		1.56507		0.164166		1.54057		0.144937		0.845537	0.469073
	FHS	2232	0.37		0.39901		-0.068		0.875871		-0.172		0.684629		-0.046		0.907312		0.369879	0.958474
	FamHS	733	1.089		0.169188		0.407		0.59753		-1.266		0.105189		-1.07		0.156995		0.031885	0.166348
	ERF	593	1.495		0.0996982		1.319		0.126313		-0.708		0.434752		-0.253		0.769823		0.0829566	0.194318
	Combined-Z score	4778			0.01725				0.3932				0.6281				0.9994		0.0768262	0.389626
	Combined Inverse variance	4778	0.7562	0.3295	0.02173	++++	0.2682	0.3243	0.4082	+-++	-0.288	0.3293	0.3818	+---	-0.1082	0.3102	0.7273	+---
JPS , Jerusalem Perinatal Study; FHS, Framingham Heart Study; FamHS, Family Heart Study; ERF, Erasmus Rucphen Family; BMI, body mass index; LDL-C, low-density lipoprotein cholesterol; HDL-C, High-density lipoprotein cholesterol
