# Supplementary material for: Parent-of-Origin Effects of the APOB Gene on Adiposity in Young Adults
Source: PLoS Genet. 2015 Oct 9;11(10):e1005573. doi: 10.1371/journal.pgen.1005573 (PMC4599806; doi:10.1371/journal.pgen.1005573)
Supplement: S8 Table — (XLSX) [file pgen.1005573.s009.xlsx]

## Sheet: Sup8 APOB region 42 SNPs 
Table S8. Descriptives of the 42 SNPs spanning the APOB locus included in the meta-analysis of parent-of-origin effects on BMI in FHS, FamHS and ERF
			FHS					FamHS					ERF
SNP ID	Chr.	Position (GRCh37/hg19)	Coded allele	Non-coded allele	Coded allele frequency	Imputation quality	Imputed (0=NO, 1=Yes)	Coded allele	Non-coded allele	Coded allele frequency	Imputation quality	Imputed (0=NO, 1=Yes)	Coded allele	Non-coded allele	Coded allele frequency	Imputation quality	Imputed (0=NO, 1=Yes)
rs4341893	2	21135577	G	A	0.662228	0.96661	1	A	G	0.334543		0	G	A	0.73257	0.99942	1
rs4362515	2	21135628	C	T	0.767293		0	T	C	0.220314		0	C	T	0.73687	0.98102	1
rs4368289	2	21135723	T	G	0.810396	0.990281	1	T	G	0.81204	0.99501	1	T	G	0.81086	0.98954	1
rs13414987	2	21141832	C	A	0.747911	0.97946	1	A	C	0.232648		0	C	A	0.70399	0.98914	1
rs4274565	2	21141909	A	C	0.536945	0.999501	1	A	C	0.556992	0.99479	1	A	C	0.50161	0.98577	1
rs4507059	2	21143329	A	G	0.673265	0.969693	1	G	A	0.3237		0	A	G	0.65599	0.99183	1
rs3923037	2	21148274	A	C	0.649929	0.947646	1	C	A	0.347279		0	C	A	0.38778	0.99949	1
rs2337382	2	21184764	G	A	0.567262	1.00197	1	A	G	0.455018		0	G	A	0.58871	0.99007	1
rs938848	2	21196847	C	G	0.736025	1.00617	1	C	G	0.721839	0.99621	1	C	G	0.77136	0.99884	1
rs11685356	2	21197159	C	T	0.743215	0.9859	1	C	T	0.754868	0.98882	1	C	T	0.70625	0.97848	1
rs10164442	2	21205563	A	G	0.661271	0.978454	1	G	A	0.307385		0	A	G	0.65037	0.97766	1
rs7557067	2	21208211	A	G	0.778344	0.998261	1	A	G	0.774281	0.99542	1	A	G	0.78942	0.9904	1
rs13014683	2	21213126	C	T	0.813737	0.983165	1	C	T	0.806731	0.98806	1	C	T	0.79233	0.98973	1
rs693	2	21232195	G	A	0.502646		0	G	A	0.498428		0	G	A	0.51298	0.99873	1
rs10199768	2	21244000	G	T	0.563001	0.967761	1	G	T	0.563385	0.93981	1	G	T	0.55401	0.98247	1
rs3791980	2	21245329	T	G	0.727733	0.905331	1	T	G	0.71476	0.95755	1	T	G	0.75999	0.98288	1
rs679899	2	21250914	G	A	0.543041		0	G	A	0.523942	0.90613	1	G	A	0.53136	0.99894	1
rs1469513	2	21259562	T	C	0.578366		0	T	C	0.569203	0.90637	1	T	C	0.57203	0.98011	1
rs520354	2	21259612	A	G	0.542123		0	A	G	0.523332	0.90454	1	A	G	0.52968	0.98932	1
rs512535	2	21267782	C	T	0.516284	0.986205	1	C	T	0.503907	0.93135	1	C	T	0.4975	0.95249	1
rs588245	2	21270057	G	A	0.509719	0.994068	1	G	A	0.500049	0.94066	1	G	A	0.5025	0.9541	1
rs1713223	2	21271270	C	A	0.507054		0	A	C	0.487687	0.93969	1	A	C	0.49362	0.95394	1
rs7575840	2	21273490	G	T	0.682738		0	G	T	0.640577	0.9361	1	G	T	0.68863	0.95366	1
rs12468735	2	21275825	G	A	0.529753	1.00497	1	G	A	0.534763	0.96401	1	G	A	0.52635	0.95874	1
rs11892073	2	21276401	G	A	0.529761		0	G	A	0.534761	0.96592	1	G	A	0.5256	0.95863	1
rs6548010	2	21277922	A	G	0.684399	0.99931	1	A	G	0.645713	0.96861	1	A	G	0.69118	0.95846	1
rs1367115	2	21282015	C	T	0.682799	1.00325	1	C	T	0.6456	0.98193	1	C	T	0.68547	0.95833	1
rs594677	2	21293006	C	T	0.509363		0	C	T	0.534063	0.99586	1	C	T	0.5205	0.99459	1
rs1367113	2	21295832	G	A	0.674732	1.00314	1	G	A	0.641282	0.9958	1	G	A	0.64201	0.95293	1
rs11673790	2	21299195	C	T	0.698709	1.01572	1	C	T	0.667174	0.99892	1	C	T	0.72254	0.99776	1
rs1429974	2	21300770	C	A	0.690535		0	A	C	0.337164		0	C	A	0.71541	0.99999	1
rs7567217	2	21303470	T	C	0.816666	1.00177	1	T	C	0.858	0.97509	1	T	C	0.87375	0.94609	1
rs568938	2	21303616	T	C	0.776873	0.997166	1	T	C	0.803902	0.99747	1	T	C	0.76083	0.99718	1
rs754524	2	21311541	T	G	0.754579	0.969286	1	G	T	0.28283		0	T	G	0.76105	0.98712	1
rs754523	2	21311691	A	G	0.690697		0	G	A	0.337406		0	A	G	0.71542	0.99999	1
rs2337383	2	21320516	A	G	0.697143	1.00457	1	A	G	0.665322	0.99383	1	A	G	0.72035	0.99709	1
rs312942	2	21321866	C	T	0.640596	0.975318	1	C	T	0.651264	0.99867	1	C	T	0.64293	0.99959	1
rs97458	2	21327635	A	G	0.671639	0.998144	1	G	A	0.307497		0	A	G	0.65103	0.99998	1
rs17395512	2	21346556	T	C	0.695445		0	T	C	0.66189	0.99828	1	T	C	0.70799	0.98469	1
rs11687710	2	21371068	T	C	0.697317		0	T	C	0.665355	0.96835	1	T	C	0.71505	0.97206	1
rs11903224	2	21431361	G	C	0.783152	0.974804	1	G	C	0.758214	0.98236	1	G	C	0.77746	0.96531	1
rs949790	2	21449987	G	A	0.785941	0.980272	1	A	G	0.240983		0	G	A	0.80226	0.99877	1
FHS, Framingham Heart Study; FamHS, Family Heart Study; ERF, Erasmus Rucphen Family
